# Supplementary material for: Comparative Metabolomics Study of Chaenomeles speciosa (Sweet) Nakai from Different Geographical Regions
Source: Foods. 2022 Mar 31;11(7):1019. doi: 10.3390/foods11071019 (PMC8997580; doi:10.3390/foods11071019)
Supplement: Supplementary file 1 [file foods-11-01019-s001.zip]

Archive with 5 entries (5 files):
- Figure S1.pdf
- Figure S2.pdf
- Figure S3.pdf
- Figure S4.pdf
- Table S1-S3.xlsx
