# Supplementary material for: Comparative Metabolomics Study of Chaenomeles speciosa (Sweet) Nakai from Different Geographical Regions
Source: Foods. 2022 Mar 31;11(7):1019. doi: 10.3390/foods11071019 (PMC8997580; doi:10.3390/foods11071019)
Supplement: Supplementary file 1 [file foods-11-01019-s001.zip › Table S1-S3.xlsx]

## Sheet: TableS1
Table S1. 974 metabolites list（This list is only used as metabolites set, not raw data)
number	compound name	CAS	KEGG_ID	FORMULA	EXACT_MASS	CLASS_EN	Q1	Q3	ionmode	Rt
1	(-)-alpha-Narcotine	128-62-1	C09592	C22H23NO7	413.147	Alkaloids	414.2	220.1	+	12.1
2	(-)-Anonaine	1862-41-5	C09339	C17H15NO2	265.11	Alkaloids	266.1	192.1	+	7.42
3	(-)-Catechin gallate	130405-40-2		C22H18O10	442.09	Flavonoids	443.1	123	+	5.97
4	(-)-Cinchonidine	485-71-2	C11379	C19H22N2O	294.173	Alkaloids	295.2	81.1	+	11.99
5	(-)-Epiafzelechin	24808-04-6	C12128	C15H14O5	274.084	Flavonoids	275.1	139	+	5.66
6	(-)-Epicatechin gallate	1257-08-5		C22H18O10	442.09	Flavonoids	440.9	288.9	-	6.05
7	(-)-Epigallocatechin	970-74-1	C12136	C15H14O7	306.074	Flavonoids	306.9	180.9	+	4.12
8	(-)-Hinokinin	26543-89-5	C10627	C20H18O6	354.11	Lignans	355.1	135	+	10.96
9	(-)-Maackiain	2035-15-6	C10502	C16H12O5	284.068	Flavonoids	285.1	95	+	8.48
10	(-)-Salsoline	89-31-6	C09640	C11H15NO2	193.11	Alkaloids	194.1	117.1	+	4.25
11	(-)-Sedamine	497-88-1	C10171	C14H21NO	219.162	Alkaloids	220.2	202.2	+	11.13
12	(+)-Afzelechin	2545-00-8	C09320	C15H14O5	274.084	Flavonoids	275.1	139	+	1.09
13	(+)-Glaucarubinone	1259-86-5	C08763	C25H34O10	494.215	Terpene	495.2	477.2	+	5.79
14	(+)-Lyoniresinol 9'-O-glucoside	87585-32-8		C28H38O13	582.231	Lignans	583.2	403.2	+	12.8
15	(+)-Pteryxin	13161-75-6	C09307	C21H22O7	386.137	Coumarins	387.1	55.1	+	11.11
16	(10E,12Z)-(9S)-9-Hydroperoxyoctadeca-10,12-dienoic acid	29774-12-7	C14827	C18H32O4	312.23	Lipids	295.2	55.1	+	11.96
17	(13E)-11a-Hydroxy-9,15-dioxoprost-13-enoic acid	22973-19-9	C04654	C20H32O5	352.225	Lipids	353.2	335.2	+	11.44
18	(2S,3R,4E)-2-Amino-4-heptadecene-1,3-diol	6918-48-5		C17H35NO2	285.267	Alkaloids	286.3	268.3	+	11.14
19	(2S,5S)-trans-Carboxymethylproline	586409-91-8	C17366	C7H11NO4	173.069	Amino acid and derivatives	174.1	128.1	+	1.38
20	(5-L-Glutamyl)-L-amino acid	5875-41-2	C03740	C8H14N2O5	218.09	Amino acid and derivatives	219.1	84	+	11.9
21	(E)-3-Hydroxy-5-methoxystilbene	35302-70-6	C10276	C15H14O2	226.099	Phenols	227.1	91.1	+	8.74
22	(R)-Acetoin	53584-56-8	C00810	C4H8O2	88.0524	Carbohydrates and Alcohols	89.1	71	+	0.53
23	Menthofuran	494-90-6	C09868	C10H14O	150.104	Terpene	151.1	55.1	+	5.15
24	(S)-2-Aceto-2-hydroxybutanoate		C06006	C6H10O4	146.058	Organic acids and derivates	147.1	57	+	0.66
25	Actinidine	524-03-8	C09910	C10H13N	147.105	Others	148.1	132.1	+	2.8
26	1-(alpha-Methyl-4-(2-methylpropyl)benzeneacetate)-beta-D-Glucopyranuronic acid	115075-59-7	C03033	C19H26O8	382.163	Carbohydrates and Alcohols	383.2	189.1	+	12.18
27	1-Aminocyclopropanecarboxylic acid	22059-21-8	C01234	C4H7NO2	101.048	phytohormone	102	56	+	0.7
28	1-Caffeoylquinic acid	1241-87-8		C16H18O9	354.095	Phenylpropanoids	355.1	121	+	4.63
29	1-Isomangostin	19275-44-6	C10071	C24H26O6	410.173	Xanthones	411.2	55.1	+	13.16
30	1-Isomangostin hydrate	26063-95-6		C24H28O7	428.184	Xanthones	429.2	355.1	+	13.5
31	1-Kestose	470-69-9	C03661	C18H32O16	504.169	Carbohydrates and Alcohols	527.2	203.1	+	0.74
32	1-Methy-L-Histidine	332-80-9	C01152	C7H11N3O2	169.085	Amino acid and derivatives	170.1	124	+	0.61
33	1-Naphthol	90-15-3	C11714	C10H8O	144.058	Phenols	145.1	127.1	+	8.74
34	1-Naphthylacetic acid	86-87-3	C13014	C12H10O2	186.068	phytohormone	187.1	141.1	+	10.55
35	1-O-Caffeoylglucose	14364-08-0	C10433	C15H18O9	342.095	Carbohydrates and Alcohols	343.1	163	+	4.92
36	1-Octacosanol	557-61-9	C08387	C28H58O	410.449	Carbohydrates and Alcohols	411.5	393.4	+	13.2
37	1-Phenylethanol	98-85-1	C07112	C8H10O	122.073	Phenols	123.1	105.1	+	10.56
38	1,2-Dimethoxybenzene	91-16-7		C8H10O2	138.068	Phenols	139.1	51	+	0.76
39	1,2,5,6-Tetrahydro-4H-pyrrolo[3,2,1-ij]quinolin-4-one	57369-32-1	C18487	C11H11NO	173.084	Organic acids and derivates	174.1	146.1	+	10.56
40	1,3-Diphenyl-2-propen-1-one;Chalcone	94-41-7	C01484	C15H12O	208.089	Flavonoids	209.1	103.1	+	8.25
41	1,3,6-Trihydroxy-5-methoxyxanthone	41357-84-0		C14H10O6	274.048	Xanthones	275.1	257	+	12.08
42	1,7-Diphenyl-4-hepten-3-one	79559-59-4		C19H20O	264.151	Phenols	265.2	105.1	+	5.9
43	1'-Acetoxychavicol acetate	52946-22-2	C10426	C13H14O4	234.089	Phenols	235.1	175.1	+	10.55
44	11-Keto-beta-boswellic acid	17019-92-0		C30H46O4	470.34	Terpene	471.3	453.3	+	9.24
45	12-O-tetradecanoylphorbol-13-acetate	16561-29-8	C05151	C36H56O8	616.398	Terpene	617.4	581.4	+	12.49
46	12-OPDA	85551-10-6	C01226	C18H28O3	292.204	Lipids	293.2	275.2	+	11.4
47	12(13)-EpOME		C14826	C18H32O3	296.235	Lipids	297.2	279.2	+	11.88
48	13(S)-HPODE	33964-75-9	C04717	C18H32O4	312.23	Lipids	295.2	55.1	+	11.98
49	13(S)-HPOT	67597-26-6	C04785	C18H30O4	310.214	Lipids	311.2	69.1	+	11.47
50	17-Hydroxyprogesterone	68-96-2	C01176	C21H30O3	330.219	Steroids and steroid derivatives	331.2	97.1	+	11.77
51	17alpha-Estradiol	57-91-0	C02537	C18H24O2	272.178	Steroids and steroid derivatives	273.2	255.2	+	10.95
52	1beta-Hydroxyalantolactone	68776-47-6		C15H20O3	248.141	Terpene	249.1	231.1	+	5.26
53	1H-Indole-2,3-dione	91-56-5	C11129	C8H5NO2	147.032	phytohormone	148	120	+	2.79
54	2-(2-Hydroxy-2-propyl)-5-methyl-5-vinyltetrahydrofuran	60047-17-8		C10H18O2	170.131	Terpene	171.1	55.1	+	5.47
55	2-(Methylamino)benzoic acid	119-68-6	C03005	C8H9NO2	151.063	Benzene and substituted derivatives	152.1	134.1	+	1.58
56	2-Aminomuconate semialdehyde		C03824	C6H7NO3	141.043	Organic acids and derivates	142	96	+	1.19
57	2-Benzal-4-hydroxyacetophenone	2657-25-2	C14232	C15H12O2	224.084	Flavonoids	225.1	103.1	+	5.1
58	2-Hydroxy-3-(4-hydroxyphenyl)propenoic acid	52178-61-7	C05350	C9H8O4	180.042	Benzene and substituted derivatives	181	105	+	10.05
59	2-Hydroxy-3-carboxybenzalpyruvate	162794-83-4	C14095	C11H8O6	236.032	Organic acids and derivates	237	191	+	11.13
60	2-Hydroxy-3-methylbenzalpyruvate		C14086	C11H10O4	206.058	Organic acids and derivates	207.1	133.1	+	5.07
61	2-Hydroxy-6-oxo-6-(2-carboxyphenyl)-hexa-2,4-dienoate		C16264	C13H10O6	262.048	Others	263.1	171	+	8.73
62	S-2-Hydroxybutanoic acid	3347-90-8	C05984	C4H8O3	104.047	Organic acids and derivates	105.1	59	+	0.64
63	2-Hydroxyethanesulfonate	107-36-8	C05123	C2H6O4S	125.999	Organic acids and derivates	127	109	+	0.76
64	2-Hydroxypyridine	142-08-5	C02502	C5H5NO	95.0371	Alkaloids	96	39	+	3.58
65	2-Hydroxyxanthone	1915-98-6		C13H8O3	212.047	Xanthones	213.1	128.1	+	7.27
66	2-Isopropyl-3-oxosuccinate		C04236	C7H10O5	174.053	Organic acids and derivates	175.1	129.1	+	0.8
67	2-Keto-6-acetamidocaproate	59403-50-8	C05548	C8H13NO4	187.084	Organic acids and derivates	188.1	100.1	+	1.48
68	2-O-Methylanigorufone	56252-05-2		C20H14O2	286.099	Phenols	287.1	209.1	+	7.57
69	2-Pentylfuran	3777-69-3		C9H14O	138.104	Others	139.1	55.1	+	1.11
70	2-Phenylacetamide	103-81-1	C02505	C8H9NO	135.068	Benzene and substituted derivatives	136.1	119	+	2.52
71	2,3-Dehydrosilybin A	25166-14-7		C25H20O10	480.106	Flavonoids	481.1	463.1	+	5.53
72	2,3-Dihydro-2-phenyl-4H-benzopyran-4-one	487-26-3	C02099	C15H12O2	224.084	Flavonoids	225.1	121	+	4.93
73	2,4-Dimethylphenol	105-67-9	C14582	C8H10O	122.073	Phenols	123.1	65	+	10.56
74	2,5-Dihydroxybenzaldehyde	1194-98-5	C05585	C7H6O3	138.032	Phenols	139	65	+	5.09
75	2,6-Dimethyl-7-octene-2,3,6-triol	73815-21-1		C10H20O3	188.141	Terpene	189.1	153.1	+	3.82
76	2'-Deoxyinosine-5'-monophosphate	3393-18-8	C06196	C10H13N4O7P	332.052	Nucleotide and its derivates	333.1	137	+	1.92
77	2'-Deoxyuridine;Deoxyuridine	951-78-0	C00526	C9H12N2O5	228.075	Nucleotide and its derivates	229.1	113	+	2.67
78	2'-Hydroxydaidzein	7678-85-5	C02495	C15H10O5	270.053	Flavonoids	271.1	121	+	8.79
79	2'-Hydroxygenistein	1156-78-1	C12134	C15H10O6	286.048	Flavonoids	287.1	177	+	7.59
80	2'-O-Methyladenosine	2140-79-6	C04779	C11H15N5O4	281.112	Nucleotide and its derivates	282.1	136.1	+	2.72
81	2',3,5,7-Tetrahydroxyflavone	480-15-9	C10036	C15H10O6	286.048	Flavonoids	287.1	121	+	6.53
82	2',6'-Dihydroxy 4'-methoxydihydrochalcone	35241-55-5	C09644	C16H16O4	272.105	Flavonoids	273.1	105.1	+	10.72
83	20-COOH-Leukotriene B4	80434-82-8	C05950	C20H30O6	366.204	Lipids	389.2	371.2	+	11.57
84	20-HETE	79551-86-3	C14748	C20H32O3	320.235	Lipids	321.2	91.1	+	13.28
85	20(S)-Ginsenoside Rh2	78214-33-2	C22128	C36H62O8	622.444	Terpene	623.5	443.4	+	10.23
86	22-Dehydroclerosterol	26315-07-1		C29H46O	410.355	Steroids and steroid derivatives	411.4	93.1	+	12.59
87	24-Methylenecycloartan-3-ol	1449-09-8	C08830	C31H52O	440.402	Terpene	441.4	83.1	+	11.45
88	25-Hydroxyvitamin D2-25-glucuronide;25-Hydroxyvitamin D2 25-(beta-glucuronide)		C03033	C34H52O8	588.366	Vitamins and derivates	589.4	395.3	+	13.7
89	3-(2-Hydroxyphenyl)-2-propenal	60125-23-7		C9H8O2	148.052	Phenylpropanoids	149.1	131	+	6.67
90	3-(2,3-Dihydroxyphenyl)propanoate	3714-73-6	C04044	C9H10O4	182.058	Organic acids and derivates	183.1	137.1	+	7.99
91	3-(3,4-Dihydroxy-5-methoxy)-2-propenoic acid	1782-55-4	C05619	C10H10O5	210.053	Organic acids and derivates	211.1	193	+	4.1
92	3-(4-Hydroxyphenyl)-1-propanol	10210-17-0		C9H12O2	152.084	Phenylpropanoids	153.1	135.1	+	3.09
93	3-(Carboxymethylamino)propanoic acid	505-72-6		C5H9NO4	147.053	Alkaloids	148.1	130.1	+	0.67
94	3-alpha-hydroxy-5-alpha-androstane-17-one 3-D-glucuronide		C03033	C25H38O8	466.257	Steroids and steroid derivatives	467.3	273.2	+	12.35
95	3-Aminoisobutanoic acid	144-90-1	C05145	C4H9NO2	103.063	Amino acid and derivatives	104.1	30	+	0.94
96	3-Butylidenephthalide	551-08-6	C16924	C12H12O2	188.084	Others	189.1	79.1	+	8.74
97	3-Carbamyl-1-methylpyridinium (1-Methylnicotinamide)	3106-60-3	C02918	C7H8N2O	136.064	Others	137.1	94.1	+	6.36
98	3-Dehydroquinate	10534-44-8	C00944	C7H10O6	190.048	Carbohydrates and Alcohols	191.1	145.1	+	10.56
99	3-Ethyl-1,2-benzenediol	933-99-3	C06728	C8H10O2	138.068	Phenols	139.1	79.1	+	0.74
100	3-Hydroxy-2-methylpyridine	1121-25-1		C6H7NO	109.053	Alkaloids	110.1	39	+	1.44
101	Isoferulic acid	537-73-5	C10470	C10H10O4	194.058	Phenylpropanoids	195.1	149.1	+	4.87
102	3-Hydroxybenzoic acid	99-06-9	C00587	C7H6O3	138.032	Phenols	139	121	+	8.39
103	3-Isomangostin	19275-46-8		C24H26O6	410.173	Xanthones	411.2	55.1	+	13.09
104	3-Isopropylmalate	921-28-8	C04411	C7H12O5	176.068	Lipids	177.1	131.1	+	10.79
105	3-Methoxy-4-hydroxyphenylglycolaldehyde	17592-23-3	C05583	C9H10O4	182.058	Phenols	183.1	123	+	7.99
106	3-Methoxy-4,5-methylenedioxycinnamaldehyde	74683-19-5		C11H10O4	206.058	Phenylpropanoids	207.1	189.1	+	5.04
107	3-Methyl-L-histidine	368-16-1	C01152	C7H11N3O2	169.085	Amino acid and derivatives	170.1	96.1	+	0.61
108	3-Methylindole	83-34-1	C08313	C9H9N	131.073	Alkaloids	132.1	130.1	+	3.81
109	3-Methylsalicylaldehyde	824-42-0	C14087	C8H8O2	136.052	Phenols	137.1	119	+	10.56
110	3-Methylxanthine	1076-22-8	C16357	C6H6N4O2	166.049	Nucleotide and its derivates	167.1	42	+	2.71
111	3-Nitro-L-tyrosine	621-44-3		C9H10N2O5	226.059	Amino acid and derivatives	227.1	181.1	+	8.73
112	3-O-Acetyl-11-keto-beta-boswellic acid	67416-61-9		C32H48O5	512.35	Terpene	513.4	95.1	+	12.3
113	3-Octyl alcohol	589-98-0	C17144	C8H18O	130.136	Carbohydrates and Alcohols	131.1	113.1	+	1.23
114	3-Oxoadipic acid	689-31-6	C00846	C6H8O5	160.037	Organic acids and derivates	161	125	+	2.83
115	3-Oxopomolic acid	13849-90-6		C30H46O4	470.34	Terpene	471.3	407.3	+	12.26
116	3,4-Dihydrocoumarin	119-84-6	C02274	C9H8O2	148.052	Coumarins	149.1	105.1	+	6.68
117	3,4-Dihydroxyphenylacetaldehyde	5707-55-1	C04043	C8H8O3	152.047	Benzene and substituted derivatives	153.1	135	+	4.05
118	3,4,5-Trimethoxycinnamyl alcohol	30273-62-2		C12H16O4	224.105	Phenylpropanoids	225.1	207.1	+	10.4
119	3,8'-Biapigenin	101140-06-1		C30H18O10	538.09	Flavonoids	539.1	521.1	+	11.92
120	3,9-Dihydroxypterocarpan	61135-91-9	C04271	C15H12O4	256.074	Flavonoids	257.1	95	+	9.65
121	3',4',7-Trihydroxyisoflavone	485-63-2	C14313	C15H10O5	270.053	Flavonoids	271.1	109	+	8.98
122	3alpha,6beta-Ditigloyloxytropan-7beta-ol	7159-86-6		C18H27NO5	337.189	Alkaloids	338.2	55.1	+	13.21
123	4-Aminobutyric acid	56-12-2	C00334	C4H9NO2	103.063	Amino acid and derivatives	104.1	87.1	+	0.66
124	4-Hydroxy-3-methoxymandelate;Vanillylmandelic acid	55-10-7	C05584	C9H10O5	198.053	Phenols	181.1	65	+	3.27
125	4-Hydroxybenzaldehyde	123-08-0	C00633	C7H6O2	122.037	Phenols	123	77	+	1.91
126	4-Hydroxybutanoic acid	591-81-1	C00989	C4H8O3	104.047	Lipids	105.1	87	+	0.64
127	4-Hydroxyphenyl-2-propionic acid	938-96-5	C03080	C9H10O3	166.063	Organic acids and derivates	167.1	121.1	+	10.09
128	4-Hydroxyphenylacetylglutamic acid		C05595	C13H15NO6	281.09	Amino acid and derivatives	282.1	107	+	12.99
129	4-Isopropylbenzoic acid	536-66-3	C06578	C10H12O2	164.084	Organic acids and derivates	165.1	119.1	+	9
130	4-Methoxycinnamaldehyde	1963-36-6	C10475	C10H10O2	162.068	Phenylpropanoids	163.1	145.1	+	6.8
131	4-Methyl-5-thiazoleethanol	137-00-8	C04294	C6H9NOS	143.04	Others	144	113	+	2.66
132	4-Methylumbelliferone	90-33-5	C03081	C10H8O3	176.047	Coumarins	177.1	149.1	+	7.26
133	4-Methylumbelliferyl acetate	2747-05-9	C03837	C12H10O4	218.058	Coumarins	219.1	159	+	10.06
134	4-O-alpha-D-Galactopyranuronosyl-D-galacturonic acid	5894-59-7	C02273	C12H18O13	370.075	Carbohydrates and Alcohols	353.1	97	+	11.43
135	4-Pyridoxolactone	4753-19-9	C00971	C8H7NO3	165.043	Others	166	106	+	4.92
136	4-Sulfobenzoate	636-78-2	C02236	C7H6O5S	201.994	Organic acids and derivates	203	157	+	4.68
137	4'-Demethylpodophyllotoxin	40505-27-9	C10553	C21H20O8	400.116	Lignans	401.1	383.1	+	6.43
138	4'-Methoxyflavone	4143-74-2		C16H12O3	252.079	Flavonoids	253.1	210.1	+	11.4
139	4'-Prenyloxyresveratrol	69065-16-3	C10283	C19H20O4	312.136	Phenols	313.1	55.1	+	11.85
140	4',5,6,7-Tetramethoxyflavone;5,6,7-trimethoxy-2-(4-methoxyphenyl)chromen-4-one	1168-42-9	C14472	C19H18O6	342.11	Flavonoids	343.1	107	+	11.66
141	6-Hydroxy-4',5,7-trimethoxyflavone	6938-19-8	C14985	C18H16O6	328.095	Flavonoids	329.1	107	+	13.87
142	4',7-Isoflavandiol	531-95-3	C14131	C15H14O3	242.094	Flavonoids	243.1	123	+	11.35
143	5-(3-Pyridyl)-2-hydroxytetrahydrofuran	53798-73-5	C19578	C9H11NO2	165.079	Others	166.1	104	+	2.8
144	5-Aminovaleric acid	660-88-8	C00431	C5H11NO2	117.079	Amino acid and derivatives	118.1	55.1	+	1.11
145	5-Carboxyvanillic acid	2134-91-0	C18338	C9H8O6	212.032	Organic acids and derivates	213	167	+	3.52
146	5-Heneicosylresorcinol	70110-59-7		C27H48O2	404.365	Phenols	405.4	123	+	12.05
147	5-Heptadecylresorcinol	41442-57-3		C23H40O2	348.303	Phenols	349.3	123	+	7.44
148	5-Hydroxyconiferaldehyde	249647-14-1	C12204	C10H10O4	194.058	Phenols	195.1	177.1	+	4.61
149	5-Hydroxylysine	1190-94-9	C16741	C6H14N2O3	162.1	Amino acid and derivatives	163.1	128	+	0.55
150	5-Hydroxymethylfurfural	67-47-0	C11101	C6H6O3	126.032	Vitamins and derivates	127	53	+	2.95
151	5-Hydroxymethyluracil	4433-40-3	C03088	C5H6N2O3	142.038	Nucleotide and its derivates	143	82	+	2.79
152	5-Hydroxytryptophan	56-69-9	C01017	C11H12N2O3	220.085	Alkaloids	221.1	175.1	+	10.88
153	5-Methyl-2-furaldehyde	620-02-0	C11115	C6H6O2	110.037	Others	111	55.1	+	0.76
154	5-Methyldeoxycytidine	838-07-3	C03592	C10H15N3O4	241.106	Nucleotide and its derivates	242.1	126.1	+	0.54
155	5-oxoproline	98-79-3	C01879	C5H7NO3	129.043	Amino acid and derivatives	152	69	+	0.56
156	5-Phenyl-1,3-oxazinane-2,4-dione		C16596	C10H9NO3	191.058	Benzene and substituted derivatives	192.1	103.1	+	2.8
157	5-Tricosyl-1,3-benzenediol	70110-60-0		C29H52O2	432.397	Phenols	433.4	123	+	13.85
158	5,6-DHET	213382-49-1	C14772	C20H34O4	338.246	Lipids	339.3	303.2	+	13.03
159	5,6-Dihydroxyindole	3131-52-0	C05578	C8H7NO2	149.048	phytohormone	150.1	78	+	6.68
160	Mefenamic Acid	61-68-7	C02168	C15H15NO2	241.11	Flavonoids	242.1	224.1	+	14.24
161	5'-Deoxyadenosine	4754-39-6	C05198	C10H13N5O3	251.102	Nucleotide and its derivates	252.1	136.1	+	2.41
162	5'-S-Methyl-5'-thioadenosine	2457-80-9	C00170	C11H15N5O3S	297.09	Nucleotide and its derivates	298.1	136.1	+	3.99
163	5(S)-HPETE	71774-08-8	C05356	C20H32O4	336.23	Lipids	337.2	189.2	+	11.58
164	6-Aminocaproic acid	60-32-2	C02378	C6H13NO2	131.095	Lipids	132.1	41	+	1.84
165	6-Gingerol	23513-14-6	C10462	C17H26O4	294.183	Phenols	295.2	151.1	+	11.99
166	6-Hydroxykaempferol	4324-55-4	C10068	C15H10O7	302.043	Flavonoids	303	105	+	6.84
167	6-hydroxynicotinic acid	5006-66-6	C01020	C6H5NO3	139.027	Vitamins and derivates	140	122	+	3.94
168	6-Methoxymellein	13410-15-6	C02381	C11H12O4	208.074	Coumarins	209.1	163.1	+	8.22
169	6,7-Dehydroferruginol	34539-84-9		C20H28O	284.214	Terpene	285.2	269.2	+	9.06
170	6,8-Diprenylnaringenin	68236-11-3	C09724	C25H28O5	408.194	Flavonoids	409.2	69.1	+	12.62
171	6''-O-Acetylglycitin	134859-96-4		C24H24O11	488.132	Flavonoids	489.1	285.1	+	12.35
172	7-(4-Hydroxyphenyl)-1-phenyl-4-hepten-3-one	100667-52-5		C19H20O2	280.146	Phenols	281.2	105.1	+	12.53
173	7-Ethoxycoumarin	31005-02-4	C11052	C11H10O3	190.063	Coumarins	191.1	163	+	10.57
174	7-Ethyl-10-Hydroxycamptothecin	86639-52-3	C11173	C22H20N2O5	392.137	Alkaloids	393.1	263.1	+	6.28
175	7-Hydroxyflavone	6665-86-7	C11264	C15H10O3	238.063	Flavonoids	239.1	137	+	0.56
176	7-Methylguanine	578-76-7	C02242	C6H7N5O	165.065	Others	166.1	149	+	1.56
177	7-Methylxanthine	552-62-5	C16353	C6H6N4O2	166.049	Nucleotide and its derivates	167.1	124	+	2.6
178	7,8-Dihydroxyflavone	38183-03-8		C15H10O4	254.058	Flavonoids	255.1	129	+	7.38
179	7alpha-Hydroxypregnenolone	30626-96-1	C18038	C21H32O3	332.235	Steroids and steroid derivatives	333.2	297.2	+	7.49
180	7beta-(3-Ethyl-cis-crotonoyloxy)-1alpha-(2-methylbutyryloxy)-3,14-dehydro-Z-notonipetranone	80514-14-3		C26H38O5	430.272	Terpene	431.3	55.1	+	13.87
181	8-Amino-7-oxononanoic acid	4707-58-8	C01092	C9H17NO3	187.121	Alkaloids	188.1	109.1	+	1.51
182	8-Azabicyclo-3.2.1-octan-3-ol	501-33-7		C7H13NO	127.1	Alkaloids	128.1	110.1	+	14.09
183	8-Geranyloxypsoralen	7437-55-0		C21H22O4	338.152	Coumarins	339.2	55.1	+	13.29
184	8-Methylnonenoate	59320-77-3	C18202	C10H18O2	170.131	Lipids	171.1	153.1	+	2.64
185	8,9-DiHETrE	192461-96-4	C14773	C20H34O4	338.246	Lipids	339.3	95.1	+	13.03
186	9-Hydroxycalabaxanthone	35349-68-9		C24H24O6	408.157	Xanthones	409.2	55.1	+	13.29
187	9-Methoxy-alpha-lapachone	35241-80-6	C10372	C16H16O4	272.105	Quinones	273.1	255.1	+	6.51
188	9-OxoODE	54232-59-6	C14766	C18H30O3	294.219	Lipids	295.2	277.2	+	11.98
189	9-Riburonosyladenine	3415-09-6	C11501	C10H11N5O5	281.076	Nucleotide and its derivates	282.1	136.1	+	12.54
190	9,10-DHOME	263399-34-4	C14828	C18H34O4	314.246	Lipids	337.2	43	+	13.3
191	Abscisic acid;(S)-Abscisic acid	21293-29-8	C06082	C15H20O4	264.136	Terpene	265.1	247.1	+	7.86
192	Abyssinone V	77263-11-7	C09319	C25H28O5	408.194	Flavonoids	409.2	153	+	12.6
193	Acetic acid m-cresyl ester	122-46-3		C9H10O2	150.068	Phenols	151.1	109.1	+	7.28
194	Acetovanillone	498-02-2	C11380	C9H10O3	166.063	Phenols	167.1	43	+	5.24
195	N-Acetyl-D-tryptophan	2280-01-5	C03137	C13H14N2O3	246.1	Amino acid and derivatives	247.1	130.1	+	7.97
196	Acetylcholine chloride	60-31-1	C08201	C7H16ClNO2	181.087	Alkaloids	182.1	122.1	+	3.31
197	Acitretin	55079-83-9	D02754	C21H26O3	326.188	Terpene	327.2	131.1	+	7.47
198	Actinidic acid	341971-45-7		C30H46O5	486.335	Terpene	487.3	423.3	+	12.94
199	Adenine	73-24-5	C00147	C5H5N5	135.054	Nucleotide and its derivates	136.1	119	+	2.6
200	Adenosine	58-61-7	C00212	C10H13N5O4	267.097	Nucleotide and its derivates	268.1	136.1	+	2.58
201	Adenosine 2',3'-cyclic phosphate	634-01-5	C02353	C10H12N5O6P	329.053	Nucleotide and its derivates	330.1	136.1	+	1.86
202	Adenosine 3'-monophosphate	84-21-9	C01367	C10H14N5O7P	347.063	Nucleotide and its derivates	348.1	136.1	+	2.23
203	Adenosine 3',5'-diphosphate	1053-73-2	C00054	C10H15N5O10P2	427.029	Nucleotide and its derivates	428	136.1	+	11.89
204	Adenosine 5'-monophosphate	61-19-8	C00020	C10H14N5O7P	347.063	Nucleotide and its derivates	348.1	136.1	+	1.38
205	Adrenosterone	382-45-6	C05285	C19H24O3	300.173	Steroids and steroid derivatives	301.2	121.1	+	9.32
206	Afzelin	482-39-3	C16911	C21H20O10	432.106	Flavonoids	433.1	287.1	+	5.95
207	Agnuside	11027-63-7	C09765	C22H26O11	466.148	Terpene	467.2	121	+	12.37
208	Agrocybenine	178764-92-6		C12H18N2O	206.142	Alkaloids	207.1	55.1	+	5.03
209	AICA ribonucleotide	3031-94-5	C04677	C9H15N4O8P	338.063	Nucleotide and its derivates	339.1	110	+	13.28
210	Alantolactone	546-43-0	C09289	C15H20O2	232.146	Terpene	233.2	105.1	+	11.93
211	Alisol A	19885-10-0	C17459	C30H50O5	490.366	Terpene	473.4	383.3	+	7.27
212	Allicin	539-86-6	C07600	C6H10OS2	162.017	Others	163	41	+	10.57
213	Alliin	556-27-4	C08265	C6H11NO3S	177.046	Others	178.1	132	+	4.6
214	Allocryptopine	24240-04-8;485-91-6	C02134	C21H23NO5	369.158	Alkaloids	370.2	324.2	+	13.59
215	Alloimperatorin	642-05-7	C09053	C16H14O4	270.089	Coumarins	271.1	55.1	+	8.83
216	Allopregnanolone	516-54-1	C13712	C21H34O2	318.256	Steroids and steroid derivatives	319.3	301.3	+	11.58
217	Allysine(6-Oxo DL-Norleucine)	1962-83-0	C04076	C6H11NO3	145.074	Amino acid and derivatives	146.1	100.1	+	0.77
218	Aloeemodin	481-72-1	C10294	C15H10O5	270.053	Quinones	271.1	253.1	+	8.79
219	Aloperine	56293-29-9	C10748	C15H24N2	232.194	Alkaloids	233.2	174.1	+	7.22
220	Alpha-caryophyllene	6753-98-6	C09684	C15H24	204.188	Terpene	205.2	81.1	+	11.58
221	alpha-Cyperone	473-08-5	C17090	C15H22O	218.167	Terpene	219.2	67.1	+	12.2
222	alpha-D-Glucose	492-62-6	C00267	C6H12O6	180.063	Carbohydrates and Alcohols	163.1	85	+	0.76
223	alpha-Hexylcinnamaldehyde	101-86-0		C15H20O	216.151	Phenols	217.2	91.1	+	8.71
224	alpha-Irone	79-69-6	C09690	C14H22O	206.167	Terpene	207.2	147.1	+	5.05
225	alpha-Mangostin	6147-11-1	C10080	C24H26O6	410.173	Xanthones	411.2	355.1	+	12.31
226	alpha-Peltatin	568-53-6	C10729	C21H20O8	400.116	Lignans	401.1	165.1	+	12.59
227	alpha-Spinasterol	481-18-5	C08840	C29H48O	412.371	Steroids and steroid derivatives	395.4	83.1	+	13.32
228	alpha-Tocopherol	59-02-9	C02477	C29H50O2	430.381	Phenols	431.4	165.1	+	13.37
229	Alpha-Toxicarol	82-09-7	C10537	C23H22O7	410.137	Flavonoids	411.1	163	+	11.6
230	Altholactone	65408-91-5	C09930	C13H12O4	232.074	Phenols	233.1	91.1	+	10.56
231	Amentoflavone	1617-53-4	C10018	C30H18O10	538.09	Flavonoids	537.1	375	-	9.93
232	Aminomalonic acid	1068-84-4	C00872	C3H5NO4	119.022	Organic acids and derivates	120	74	+	0.65
233	Amygdalin	29883-15-6	C08325	C20H27NO11	457.158	Phenols	480.1	347.1	+	4.88
234	Anacrotine	5096-49-1	C10277	C18H25NO6	351.168	Alkaloids	352.2	334.2	+	9.55
235	Anatabine	581-49-7	C10126	C10H12N2	160.1	Alkaloids	161.1	144.1	+	2.82
236	Androsterone	53-41-8	C00523	C19H30O2	290.225	Steroids and steroid derivatives	291.2	255.2	+	5.06
237	Angelicin	523-50-2	C09060	C11H6O3	186.032	Phenylpropanoids	187	131	+	8.97
238	Angustifoline	550-43-6	C10751	C14H22N2O	234.173	Alkaloids	235.2	164.1	+	10.56
239	Anthranilic acid	118-92-3	C00108	C7H7NO2	137.048	Organic acids and derivates	138.1	120	+	2.88
240	Anthraquinone	84-65-1	C16207	C14H8O2	208.052	Quinones	209.1	105	+	8.08
241	Antirhine	16049-28-8	C09033	C19H24N2O	296.189	Alkaloids	297.2	279.2	+	11.61
242	Apigenin	520-36-5	C01477	C15H10O5	270.053	Flavonoids	271.1	153	+	9.06
243	Arachidonic acid	506-32-1	C00219	C20H32O2	304.24	Lipids	305.2	93.1	+	12.4
244	Arjunolic acid	465-00-9		C30H48O5	488.35	Terpene	489.4	425.3	+	12.03
245	Aromadendrin	480-20-6	C00974	C15H12O6	288.063	Flavonoids	289.1	107	+	11.21
246	Artemisinin	63968-64-9	C09538	C15H22O5	282.147	Terpene	283.2	110.1	+	13.02
247	Artesunate	88495-63-0		C19H28O8	384.178	Terpene	385.2	101	+	0.76
248	Ascorbic acid	50-81-7	C00072	C6H8O6	176.032	Vitamins and derivates	177	95	+	1.13
249	Asebogenin	520-42-3	C09471	C16H16O5	288.1	Flavonoids	289.1	139	+	9.07
250	Asp-Phe methyl ester;Aspartame	22839-47-0	C11045	C14H18N2O5	294.122	Organic acids and derivates	295.1	120.1	+	3.06
251	Astragalin	480-10-4	C12249	C21H20O11	448.101	Flavonoids	449	286.9	+	6.52
252	Astringin	29884-49-9	C10245	C20H22O9	406.126	Phenols	407.1	245.1	+	11.6
253	Astrocasine	2114-92-3	C10130	C20H26N2O	310.205	Alkaloids	311.2	103.1	+	13.94
254	Atranorin	479-20-9		C19H18O8	374.1	Phenols	375.1	179	+	5.26
255	Atropaldehyde	4432-63-7	C16592	C9H8O	132.058	Benzene and substituted derivatives	133.1	103.1	+	6.34
256	Avenanthramide A	108605-70-5	C08472	C16H13NO5	299.079	Organic acids and derivates	300.1	119	+	12.07
257	Avicularin	572-30-5		C20H18O11	434.085	Flavonoids	432.9	300.4	-	6.47
258	Azadirachtin	11141-17-6	C08748;C11047	C35H44O16	720.263	Terpene	743.3	725.2	+	11.32
259	Bakkenolide A	19906-72-0	C09350	C15H22O2	234.162	Terpene	235.2	149.1	+	11.85
260	Baldrinal	18234-46-3	C16811	C12H10O4	218.058	Terpene	219.1	159	+	8.35
261	Belladonnine	510-25-8	C10845	C34H42N2O4	542.314	Alkaloids	543.3	124.1	+	12.11
262	Bellidifolin	2798-25-6	C10053	C14H10O6	274.048	Xanthones	275.1	257	+	12.05
263	Benzaldehyde	100-52-7	C00261	C7H6O	106.042	Phenols	107	79	+	2.82
264	Benzocaine	94-09-7	C07527	C9H11NO2	165.079	Benzene and substituted derivatives	166.1	120	+	3.05
265	Benzoin	119-53-9	C01408	C14H12O2	212.084	Others	213.1	105	+	4.67
266	Benzoyl glucuronide (Benzoic acid)	19237-53-7	C03033	C13H14O8	298.069	Carbohydrates and Alcohols	299.1	105.05	+	12.07
267	Benzoylagmatine		C02253	C12H18N4O	234.148	Others	235.2	105	+	10.56
268	Benzyl acetate	140-11-4	C15513	C9H10O2	150.068	Phenols	151.1	91.1	+	10.86
269	Benzyl cinnamate	103-41-3		C16H14O2	238.099	Phenylpropanoids	239.1	91.1	+	4.55
270	Bergamotine	7380-40-7	C22152	C21H22O4	338.152	Coumarins	339.2	203	+	13.03
271	Bergapten	484-20-8	C01557	C12H8O4	216.042	Coumarins	217	202	+	11.24
272	Bergaptol	486-60-2	C00758	C11H6O4	202.027	Coumarins	203	175	+	7.44
273	beta-Alanine	107-95-9	C00099	C3H7NO2	89.0477	Amino acid and derivatives	90.1	72.1	+	0.64
274	Beta-Carotene	7235-40-7	C02094	C40H56	536.438	Vitamins and derivates	536.4	444.4	+	13.59
275	beta-Costic acid	3650-43-9		C15H22O2	234.162	Terpene	235.2	189.2	+	8.9
276	beta-Cryptoxanthin	472-70-8	C08591	C40H56O	552.433	Vitamins and derivates	552.4	460.4	+	13.08
277	Beta-D-Fructose 2-phosphate	19046-69-6	C03267	C6H13O9P	260.03	Carbohydrates and Alcohols	261	99	+	0.75
278	beta-Glucogallin	13405-60-2	C01158	C13H16O10	332.074	Phenols	333.1	153	+	2.42
279	beta-Lactose	5965-66-2	C01970	C12H22O11	342.116	Carbohydrates and Alcohols	343.1	163.1	+	4.57
280	Beta-mangostin	20931-37-7		C25H28O6	424.189	Xanthones	425.2	69.1	+	13.21
281	beta-Nicotinamide mononucleotide	1094-61-7	C00455	C11H15N2O8P	334.057	Nucleotide and its derivates	335.1	123.1	+	0.73
282	Beta-Sitosterol	83-46-5	C01753	C29H50O	414.386	Steroids and steroid derivatives	397.4	147.1	+	12.93
283	Beta-Tocotrienol	490-23-3	C14154	C28H42O2	410.318	Phenols	411.3	151.1	+	12.18
284	Beta-Tyrosine	6049-54-3	C04368	C9H11NO3	181.074	Organic acids and derivates	182.1	123	+	2.42
285	Betaine aldehyde	7418-61-3	C00576	C5H11NO	101.084	Others	102.1	58.1	+	0.75
286	Betulalbuside A	64776-96-1		C16H28O7	332.184	Terpene	333.2	153.1	+	4.2
287	Betulin	473-98-3	C08618	C30H50O2	442.381	Terpene	425.4	95.1	+	12.32
288	Bilirubin	635-65-4	C00486	C33H36N4O6	584.263	Others	585.3	299.1	+	12.2
289	Biliverdin	114-25-0	C00500	C33H34N4O6	582.248	Others	583.3	547.2	+	12.82
290	Biochanin A	491-80-5	C00814	C16H12O5	284.068	Flavonoids	285.3	269.3	+	11.21
291	Bisabolol oxide A	22567-36-8	C16773	C15H26O2	238.193	Terpene	239.2	55.1	+	11.5
292	Blumeatin	118024-26-3		C16H14O6	302.079	Flavonoids	303.1	123	+	5.19
293	Bovinic acid	2540-56-9	C04056	C18H32O2	280.24	Lipids	303.2	183	+	6.86
294	Brazilin	474-07-7	C09920	C16H14O5	286.084	Flavonoids	287.1	121	+	6.2
295	Bromocriptine	25614-03-3	C06856	C32H40BrN5O5	653.221	Alkaloids	654.2	636.2	+	12.04
296	Bruceine D	21499-66-1	C08752	C20H26O9	410.158	Terpene	411.2	393.2	+	4.84
297	Bufalin	465-21-4	C16922	C24H34O4	386.246	Steroids and steroid derivatives	387.3	107.1	+	5.05
298	Bufotaline	471-95-4	C16923	C26H36O6	444.251	Steroids and steroid derivatives	445.3	385.2	+	11.9
299	Butein	487-52-5	C08578	C15H12O5	272.068	Flavonoids	273.1	137	+	7.07
300	Butin	492-14-8	C09614;C03567	C15H12O5	272.068	Flavonoids	273.1	121	+	8.83
301	Butyl 4-Hydroxybenzoate	94-26-8		C11H14O3	194.094	Lignans	195.1	57.1	+	4.56
302	Byakangelicol	26091-79-2	C16925	C17H16O6	316.095	Coumarins	317.1	85.1	+	12.07
303	C-Veratroylglycol	168293-10-5		C10H12O5	212.068	Phenylpropanoids	213.1	123	+	3.47
304	Caffeic acid	331-39-5	C01481	C9H8O4	180.042	Phenylpropanoids	181	163	+	4.44
305	Caffeine	58-08-2	C07481	C8H10N4O2	194.08	Alkaloids	195.1	138.1	+	4.5
306	Cajanol	61020-70-0	C10204	C17H16O6	316.095	Flavonoids	317.1	123	+	12.05
307	Calenduloside E	26020-14-4	C08964	C36H56O9	632.392	Terpene	633.4	439.4	+	12.55
308	Calycosin	20575-57-9	C01562	C16H12O5	284.068	Flavonoids	285.1	267.1	+	9.1
309	Calystegine A6	177794-04-6		C7H13NO3	159.09	Alkaloids	160.1	142.1	+	0.71
310	Calystegine B2	127414-85-1	C10851	C7H13NO4	175.084	Alkaloids	176.1	158.1	+	2.95
311	Campesterol	474-62-4	C01789	C28H48O	400.371	Steroids and steroid derivatives	383.4	147.1	+	12.18
312	Camptothecin	7689-03-4	C01897	C20H16N2O4	348.111	Alkaloids	349.1	305.1	+	0.73
313	Cannabinol	521-35-7	C07580	C21H26O2	310.193	Phenols	311.2	91.1	+	11.75
314	Cantharidin	56-25-7	C16778	C10H12O4	196.074	Terpene	197.1	95.1	+	6.03
315	Canthaxanthin	514-78-3	C08583	C40H52O2	564.397	Terpene	565.4	203.1	+	12.82
316	Capecitabine	154361-50-9	C12650	C15H22FN3O6	359.149	Alkaloids	360.2	244.1	+	7.87
317	Capsanthin	465-42-9	C08584	C40H56O3	584.423	Terpene	585.4	549.4	+	12.8
318	Capsidiol	37208-05-2	C09627	C15H24O2	236.178	Terpene	219.2	135.1	+	9.52
319	Carbendazim	10605-21-7	C10897	C9H9N3O2	191.069	Organic acids and derivates	192.1	160.1	+	4.1
320	Carbofuran	1563-66-2	C14291	C12H15NO3	221.105	Coumarins	222.1	123	+	4.03
321	Cardanol (C15:1)	501-26-8	C10785	C21H34O	302.261	Phenols	303.3	107	+	12.69
322	Carnosol	5957-80-2	C09069	C20H26O4	330.183	Terpene	329.2	285.2	-	12.15
323	Carvacryl acetate	6380-28-5		C12H16O2	192.115	Terpene	193.1	133.1	+	11.23
324	Caryophyllene oxide	1139-30-6	C16908	C15H24O	220.183	Terpene	221.2	105.1	+	11.66
325	Cassiaside B	119170-51-3		C26H30O14	566.164	Phenols	567.2	255.1	+	13.12
326	Cassythicine	5890-28-8	C09389	C19H19NO4	325.131	Alkaloids	326.1	252.1	+	9.9
327	Catalpalactone	1585-68-8	C16929	C15H14O4	258.089	Terpene	259.1	67.1	+	12.84
328	Cathinone	71031-15-7	C08301	C9H11NO	149.084	Alkaloids	150.1	117.1	+	6.68
329	Cauloside A	17184-21-3	C08953	C35H56O8	604.398	Terpene	605.4	455.4	+	7.4
330	Cedeodarin	31076-39-8	C09770	C16H14O8	334.069	Flavonoids	335.1	139	+	11.73
331	Cephalotaxine	24316-19-6	C10580	C18H21NO4	315.147	Alkaloids	316.2	229.1	+	4.93
332	Cevadine	62-59-9		C32H49NO9	591.341	Alkaloids	592.3	574.3	+	13.28
333	Chalconaringenin	73692-50-9	C06561	C15H12O5	272.068	Flavonoids	272.9	152.9	+	8.78
334	Chalepensin	13164-03-9	C09165	C16H14O3	254.094	Coumarins	255.1	69.1	+	7.62
335	(S)-Cheilanthifoline		C05174	C19H19NO4	325.131	Others	326.1	268.1	+	14.13
336	Chlorogenic acid	327-97-9	C00852	C16H18O9	354.095	Phenylpropanoids	355.1	163	+	5.27
337	Cholesterol	57-88-5	C00187	C27H46O	386.355	Steroids and steroid derivatives	369.4	147.1	+	11.86
338	Chrysin dimethylether	21392-57-4	C10029	C17H14O4	282.089	Flavonoids	283.1	239.1	+	11.39
339	Chrysoeriol 7-apiosylglucoside	33579-63-4		C27H30O15	594.158	Flavonoids	595.2	283.1	+	5.32
340	Chrysophanol;Chrysophanic acid; Chrysophanol	481-74-3	C10315	C15H10O4	254.058	Quinones	255.1	152.1	+	7.46
341	Cianidanol	154-23-4	C06562	C15H14O6	290.079	Flavonoids	290.9	165	+	4.5
342	Cimifugin	37921-38-3	C09000	C16H18O6	306.11	Flavonoids	307.1	289.1	+	4.15
343	Cinchonine	118-10-5	C06528	C19H22N2O	294.173	Alkaloids	295.2	79.1	+	11.99
344	Cinnamaldehyde	14371-10-9;104-55-2	C00903	C9H8O	132.058	Phenylpropanoids	133.1	55	+	6.34
345	Cinnamic acid	621-82-9	C10438	C9H8O2	148.052	Organic acids and derivates	149.1	103.1	+	8.62
346	Cinnamyl acetate	103-54-8	C12299	C11H12O2	176.084	Phenols	177.1	117.1	+	10.56
347	Cinnamyl alcohol	104-54-1	C02394	C9H10O	134.073	Phenylpropanoids	135.1	117.1	+	10.56
348	Cinnamyl cinnamate	122-69-0		C18H16O2	264.115	Phenylpropanoids	265.1	117.1	+	4.26
349	cis-2-Methylaconitate	6061-93-4	C04225	C7H8O6	188.032	Organic acids and derivates	189	97	+	3.8
350	cis-Aconitic acid	585-84-2	C00417	C6H6O6	174.016	Organic acids and derivates	175	69	+	1.46
351	cis-Gondoic acid	5561-99-9	C16526	C20H38O2	310.287	Lipids	311.3	57.1	+	13.4
352	cis-Zeatin	32771-64-5	C15545	C10H13N5O	219.112	phytohormone	220	136	+	3.6
353	Citreorosein	481-73-2	C17810	C15H10O6	286.048	Quinones	287.1	269	+	7.59
354	Citronellyl acetate	150-84-5	C12298	C12H22O2	198.162	Terpene	199.2	55.1	+	10.48
355	Citrostadienol	474-40-8	C11523	C30H50O	426.386	Steroids and steroid derivatives	427.4	409.4	+	12.29
356	Cleomiscosin A	76948-72-6	C09922	C20H18O8	386.1	Coumarins	387.1	137.1	+	5.74
357	Cochlearine	52418-07-2	C10853	C15H19NO3	261.136	Alkaloids	262.1	121	+	13.76
358	Colchicine	64-86-8	C07592	C22H25NO6	399.168	Alkaloids	400.2	267.1	+	5.09
359	Colneleic acid	52761-34-9	C19827	C18H30O3	294.219	Lipids	295.2	123.1	+	11.97
360	Coniferyl alcohol	458-35-5;32811-40-8	C00590	C10H12O3	180.079	Phenylpropanoids	181.1	149.1	+	3.27
361	Coniferylaldehyde	458-36-6	C02666	C10H10O3	178.063	Phenylpropanoids	179.1	91.1	+	6.78
362	Convolvine	537-30-4	C10856	C16H21NO4	291.147	Alkaloids	292.2	110.1	+	5.07
363	Cordycepin	73-03-0	C08431	C10H13N5O3	251.102	Nucleotide and its derivates	252.1	136.1	+	2.35
364	Cornin	548-37-8	C09802	C17H24O10	388.137	Terpene	389.1	209.1	+	11.91
365	Cortolone-3-glucuronide		C03033	C27H42O11	542.273	Steroids and steroid derivatives	543.3	349.2	+	12.3
366	Costunolide	553-21-9	C09382	C15H20O2	232.146	Terpene	233.2	161.1	+	12.21
367	Crategolic acid	4373-41-5	C16939	C30H48O4	472.355	Terpene	473.4	409.3	+	12.48
368	Crotonoside	1818-71-9	C08432	C10H13N5O5	283.092	Alkaloids	284.1	152.1	+	2.4
369	Cryptomeridiol	4666-84-6	C17676	C15H28O2	240.209	Terpene	241.2	223.2	+	3.24
370	Cucurbitacin E	18444-66-1	C08797	C32H44O8	556.304	Terpene	557.3	497.3	+	11.93
371	Curcolone	17015-43-9		C15H18O3	246.126	Terpene	247.1	229.1	+	8.37
372	Curcumenone	100347-96-4	C17492	C15H22O2	234.162	Terpene	235.2	217.2	+	10.56
373	Curcumin	458-37-7	C10443	C21H20O6	368.126	Phenols	369.1	177.1	+	5.69
374	Cyanidin	13306-05-3	C05905	C15H10O6	286.048	Flavonoids	287.1	137	+	5.9
375	Cyanidin 3-O-rutinoside	28338-59-2	C08620	C27H30O15	594.158	Flavonoids	595.2	287.1	+	6.08
376	Cyanidin-3-O-rutinoside chloride	18719-76-1	C04491	C27H31ClO15	630.135	Flavonoids	631.1	137	+	13.55
377	Cyclocurcumin	153127-42-5		C21H20O6	368.126	Phenols	369.1	135	+	11.18
378	Cycloeucalenol	469-39-6	C02141	C30H50O	426.386	Terpene	427.4	83.1	+	11.9
379	Cynarin	30964-13-7	C10445	C25H24O12	516.127	Organic acids and derivates	515.1	191.1	-	6.72
380	Cynaroside	5373-11-5	C03951	C21H20O11	448.101	Flavonoids	449	286.9	+	6.1
381	CYS-GLY;Cysteinylglycine	19246-18-5	C01419	C5H10N2O3S	178.041	Amino acid and derivatives	179	76	+	1.38
382	Cytidine	65-46-3	C00475	C9H13N3O5	243.086	Nucleotide and its derivates	244.1	112.1	+	0.7
383	Cytosine	71-30-7	C00380	C4H5N3O	111.043	Nucleotide and its derivates	112.1	95	+	0.63
384	D-alpha-Aminobutyric acid	2623-91-8	C02261	C4H9NO2	103.063	Organic acids and derivates	104.1	58.1	+	0.65
385	D-Arabinose 5-phosphate	13137-52-5	C01112	C5H11O8P	230.019	Carbohydrates and Alcohols	213	99	+	6.29
386	D-Aspartic acid	1783-96-6	C00402	C4H7NO4	133.038	Alkaloids	134	74	+	0.76
387	D-Glutamine	5959-95-5	C00819	C5H10N2O3	146.069	Organic acids and derivates	147.1	84	+	0.66
388	D-Maltose	69-79-4	C00208	C12H22O11	342.116	Carbohydrates and Alcohols	341.1	59	-	0.76
389	D-Pinitol	10284-63-6	C03844	C7H14O6	194.079	Carbohydrates and Alcohols	195.1	177.1	+	0.62
390	D-Proline	344-25-2	C00763	C5H9NO2	115.063	Organic acids and derivates	116.1	70.1	+	0.76
391	D-Serine	312-84-5	C00740	C3H7NO3	105.043	Alkaloids	106	60	+	0.66
392	D-Urobilin	3947-38-4	C05795	C33H40N4O6	588.295	Others	589.3	553.3	+	11.52
393	Daidzein-4',7-diglucoside	53681-67-7		C27H30O14	578.164	Flavonoids	579.2	399.1	+	5.94
394	Daidzin	552-66-9	C10216	C21H20O9	416.111	Flavonoids	416.9	255	+	5.45
395	Dalbergin	482-83-7	C10414	C16H12O4	268.074	Coumarins	269.1	241.1	+	9.86
396	Daphnoretin	2034-69-7	C09216	C19H12O7	352.058	Coumarins	353.1	163	+	11.45
397	Darlingine	58471-10-6	C10857	C13H17NO2	219.126	Alkaloids	220.1	118.1	+	11.13
398	Decursinol	23458-02-8	C09259	C14H14O4	246.089	Coumarins	247.1	175	+	7.99
399	Deethylatrazine	6190-65-4	C06559	C6H10ClN5	187.062	Others	188.1	146	+	3.81
400	Dehydroepiandrosterone	53-43-0	C01227	C19H28O2	288.209	Steroids and steroid derivatives	289.2	253.2	+	5.15
401	Delphinidin	528-53-0	C05908	C15H10O7	302.043	Flavonoids	303	229	+	6.86
402	Delta-Nonalactone	3301-94-8		C9H16O2	156.115	Others	157.1	57.1	+	0.53
403	Delta-Tocotrienol	25612-59-3	C14156	C27H40O2	396.303	Phenols	395.3	135	-	11.5
404	Demethoxycapillarisin	61854-36-2	C17786	C15H10O6	286.048	Flavonoids	287.1	269	+	6.51
405	Demethoxyencecalin	19013-07-1		C13H14O2	202.099	Phenols	203.1	119	+	11.8
406	Denudatine	26166-37-0	C08680	C22H33NO2	343.251	Alkaloids	344.3	326.2	+	1.59
407	Deoxyadenosine	958-09-8	C00559	C10H13N5O3	251.102	Nucleotide and its derivates	252.1	136.1	+	4.04
408	Deoxycorticosterone	64-85-7	C03205	C21H30O3	330.219	Steroids and steroid derivatives	331.2	97.1	+	9.61
409	Deoxylapachol	3568-90-9	C10325	C15H14O2	226.099	Quinones	227.1	55.1	+	4.93
410	Deoxypodophyllotoxin	19186-35-7	C10556	C22H22O7	398.137	Lignans	399.1	311.1	+	10.06
411	Deoxyvasicinone	530-53-0	C10659	C11H10N2O	186.079	Alkaloids	187.1	159.1	+	10.57
412	Desmethylxanthohumol	115063-39-3	C16416	C20H20O5	340.131	Flavonoids	341.1	119	+	13.01
413	Desoxypeganine	495-59-0	C10656	C11H12N2	172.1	Alkaloids	173.1	144.1	+	8.38
414	Dexamethasone	50-02-2	C15643	C22H29FO5	392.2	Steroids and steroid derivatives	393.2	147.1	+	12
415	DG(16:0/16:0/0:0)	30334-71-5	C00165	C35H68O5	568.507	Lipids	591.5	313.3	+	13.42
416	dGDP	3493-09-2	C00361	C10H15N5O10P2	427.029	Nucleotide and its derivates	426	79	-	3.12
417	Dhurrin	499-20-7	C05143	C14H17NO7	311.101	Alkaloids	334.1	123	+	13.33
418	Diacetoxy-6-gingerdiol	143615-75-2		C21H32O6	380.22	Phenols	379.2	59	-	4.51
419	Diallyl disulfide	2179-57-9	C08369	C6H10S2	146.022	Others	147	41	+	0.68
420	Dictamnine	484-29-7	C10660	C12H9NO2	199.063	Alkaloids	200.1	129.1	+	9.9
421	Dihydrocapsaicin	19408-84-5	C16952	C18H29NO3	307.215	Alkaloids	308.2	137.1	+	11.94
422	Dihydroconiferyl alcohol	2305-13-7	C10448	C10H14O3	182.094	Phenylpropanoids	183.1	165.1	+	7.99
423	Dihydrokavain	587-63-3		C14H16O3	232.11	Phenols	233.1	117.1	+	10.42
424	Dihydromethysticin	19902-91-1	C09926	C15H16O5	276.1	Phenols	277.1	135	+	11.97
425	Dihydromyricetin	27200-12-0	C02906	C15H12O8	320.053	Flavonoids	320.9	302.8	+	5.27
426	Dihydrorobinetin	4382-33-6		C15H12O7	304.058	Flavonoids	305.1	137	+	5.19
427	Dihydrotestosterone	521-18-6	C03917	C19H30O2	290.225	Steroids and steroid derivatives	291.2	273.2	+	5.08
428	Dihydrozeatin	23599-75-9	C02029	C10H15N5O	221.128	phytohormone	222.1	204.1	+	4.3
429	Dimethylbenzimidazole	582-60-5	C03114	C9H10N2	146.084	Others	147.1	131.1	+	10.56
430	Diosmetin	520-34-3	C10038	C16H12O6	300.063	Flavonoids	301.3	285.8	+	9.15
431	Diosmin	520-27-4	C10039	C28H32O15	608.174	Flavonoids	609.1	463	+	6.59
432	Dipterocarpol	471-69-2	C08622	C30H50O2	442.381	Terpene	443.4	425.4	+	12.05
433	DL-Alanine;L-Alanine	302-72-7;56-41-7	C01401;C00041	C3H7NO2	89.0477	Amino acid and derivatives	90.1	44	+	0.64
434	DL-Benzylsuccinic acid	884-33-3	C09816	C11H12O4	208.074	Phenylpropanoids	209.1	117.1	+	4.95
435	DL-Dihydrozeatin	14894-18-9	C02029	C10H15N5O	221.128	phytohormone	222	136	+	3.52
436	Norvaline	6600-40-4	C01826	C5H11NO2	117.079	Amino acid and derivatives	118.1	72.1	+	1.05
437	DL-Tyrosine	556-03-6	C01536	C9H11NO3	181.074	Alkaloids	182.1	136.1	+	1.9
438	Docosahexaenoic acid	6217-54-5	C06429	C22H32O2	328.24	Lipids	329.2	93.1	+	12.6
439	Droserone	478-40-0	C10335	C11H8O4	204.042	Quinones	205	187	+	12.12
440	dUMP	964-26-1	C00365	C9H13N2O8P	308.041	Nucleotide and its derivates	309	113	+	0.76
441	Ecgonine	481-37-8	C10858	C9H15NO3	185.105	Alkaloids	186.1	168.1	+	3.11
442	Echinacoside	82854-37-3	C10450	C35H46O20	786.258	Phenylpropanoids	785.3	161	-	5.35
443	Eicosapentaenoic acid	10417-94-4	C06428	C20H30O2	302.225	Lipids	303.2	285.2	+	6.86
444	Encecalin	20628-09-5	C09005	C14H16O3	232.11	Phenols	233.1	177.1	+	10.56
445	Enol-phenylpyruvate	5801-57-0	C02763	C9H8O3	164.047	Benzene and substituted derivatives	165.1	91.1	+	5.08
446	Enoxacin	74011-58-8	C06979	C15H17FN4O3	320.128	Others	321.1	303.1	+	10.84
447	Enterolactone	78473-71-9	C18165	C18H18O4	298.121	Lignans	299.1	107	+	12.07
448	Ephedrine	299-42-3	C01575	C10H15NO	165.115	Benzene and substituted derivatives	166.1	148.1	+	5.07
449	Epiandrosterone	481-29-8	C07635	C19H30O2	290.225	Steroids and steroid derivatives	291.2	273.2	+	5.17
450	(+)-Epicatechin	35323-91-2	C09728	C15H14O6	290.079	Flavonoids	291.1	139	+	5.08
451	Epitulipinolide	24164-13-4	C09566	C17H22O4	290.152	Terpene	291.2	231.1	+	5.07
452	Ergosterol peroxide	2061-64-5		C28H44O3	428.329	Steroids and steroid derivatives	429.3	85.1	+	13.49
453	Eriodictyol	552-58-9	C05631	C15H12O6	288.063	Flavonoids	288.9	163	+	7.9
454	Erucic acid	112-86-7	C08316	C22H42O2	338.318	Lipids	339.3	57.1	+	13.28
455	Erythritol	149-32-6	C00503	C4H10O4	122.058	Carbohydrates and Alcohols	123.1	43	+	6.17
456	Erythrodiol	545-48-2	C20945	C30H50O2	442.381	Terpene	443.4	407.4	+	12.1
457	Erythrose	583-50-6	C01796	C4H8O4	120.042	Carbohydrates and Alcohols	121	103	+	3.05
458	Esculin	531-75-9	C09264	C15H16O9	340.079	Coumarins	341.1	179	+	4.23
459	Estradiol-17beta 3-sulfate	481-96-9	C08357	C18H24O5S	352.134	Lipids	351.1	271.2	-	11.89
460	Estriol	50-27-1	C05141	C18H24O3	288.173	Steroids and steroid derivatives	289.2	253.2	+	5.78
461	Estriol 3-sulfate 16-glucuronide	4661-65-8	C03033	C24H32O12S	544.161	Steroids and steroid derivatives	545.2	351.1	+	12.12
462	Ethyl 3,4,5-trimethoxybenzoate	6178-44-5		C12H16O5	240.1	Phenols	241.1	195.1	+	0.53
463	Ethyl caproate	123-66-0		C8H16O2	144.115	Lipids	145.1	57.1	+	0.74
464	Ethyl cinnamate	103-36-6	C06359	C11H12O2	176.084	Phenylpropanoids	177.1	131	+	4.85
465	Ethyl gallate	831-61-8		C9H10O5	198.053	Phenols	199.1	153	+	8.86
466	Ethyl isovalerate	108-64-5	C12290	C7H14O2	130.099	Lipids	131.1	57.1	+	1.19
467	Ethyl trans-p-methoxycinnamate	1929-30-2	C10476	C12H14O3	206.094	Organic acids and derivates	207.1	133.1	+	4.97
468	Etiocholanolone	53-42-9	C04373	C19H30O2	290.225	Steroids and steroid derivatives	291.2	255.2	+	5.07
469	Exemestane	107868-30-4	C08162	C20H24O2	296.178	Steroids and steroid derivatives	297.2	121.1	+	11.61
470	Ferruginol	514-62-5	C09092	C20H30O	286.23	Terpene	287.2	271.2	+	7.59
471	Ferulic acid; Trans-Ferulic acid	1135-24-6;537-98-4	C01494	C10H10O4	194.058	Phenylpropanoids	195.1	117	+	4.86
472	Fingolimod hydrochloride	162359-56-0		C19H33NO2	307.251	Others	308.3	105.1	+	13.11
473	Fisetin	528-48-3	C01378	C15H12O6	288.063	Flavonoids	286.9	241	+	7.03
474	Flavone	525-82-6	C15608;C10043	C15H10O2	222.068	Flavonoids	223.1	77	+	4.13
475	Folinic acid	58-05-9	C03479	C20H23N7O7	473.166	Vitamins and derivates	474.2	327.1	+	5.94
476	Formononetin	485-72-3	C00858	C16H12O4	268.074	Flavonoids	269.1	197.1	+	9.94
477	Formylanthranilic acid	3342-77-6	C05653	C8H7NO3	165.043	Benzene and substituted derivatives	166	120	+	5.07
478	Forskolin	66575-29-9	C09076	C22H34O7	410.23	Terpene	409.2	59	-	5.45
479	Fraxetin	574-84-5	C09265	C10H8O5	208.037	Coumarins	209	82	+	5.26
480	Fucosterol	17605-67-3	C08817	C29H48O	412.371	Steroids and steroid derivatives	413.4	353.3	+	12.08
481	Furfuryl acetate	623-17-6		C7H8O3	140.047	Others	141.1	81	+	5.47
482	Fustin	20725-03-5	C01378	C15H12O6	288.063	Flavonoids	289.1	121	+	7.59
483	g-Strophanthin	630-60-4	C01443	C29H44O12	584.283	Steroids and steroid derivatives	585.3	355.2	+	12.79
484	Galactinol	3687-64-7	C01235	C12H22O11	342.116	Carbohydrates and Alcohols	343.1	181.1	+	2.79
485	Galangin	548-83-4	C10044	C15H10O5	270.053	Flavonoids	271.2	196.9	+	11.14
486	Gallocatechin	970-73-0	C12127	C15H14O7	306.074	Flavonoids	306.9	180.9	+	3.36
487	Ganoderal A	104700-98-3		C30H44O2	436.334	Terpene	437.3	419.3	+	8.09
488	Ganoderenic acid E	110241-23-1		C30H40O8	528.272	Terpene	529.3	493.3	+	12.79
489	Ganoderic acid D2	97653-94-6		C30H42O8	530.288	Terpene	531.3	467.3	+	12.6
490	Ganoderic acid F	98665-15-7		C32H42O9	570.283	Terpene	571.3	553.3	+	12.97
491	Ganoderic acid H	98665-19-1		C32H44O9	572.299	Terpene	573.3	555.3	+	11.73
492	Ganoderic acid Jb	112430-68-9		C30H46O4	470.34	Terpene	471.3	407.3	+	9.24
493	Ganoderol A	104700-97-2		C30H46O2	438.35	Terpene	439.4	421.3	+	11.31
494	Garcinone D	107390-08-9		C24H28O7	428.184	Xanthones	429.2	411.2	+	13.56
495	Gastrodin	62499-27-8	C16964	C13H18O7	286.105	Phenols	287.1	107	+	2.53
496	Gemcitabine	95058-81-4	C07650	C9H11F2N3O4	263.072	Nucleotide and its derivates	264.1	112.1	+	0.75
497	Genipin	6902-77-8	C09780	C11H14O5	226.084	Terpene	227.1	149.1	+	4.85
498	Genipin 1-gentiobioside	29307-60-6	C16965	C23H34O15	550.19	Terpene	551.2	515.2	+	4.67
499	Geniposide	24512-63-8	C09781	C17H24O10	388.137	Terpene	389.1	209.1	+	5.14
500	Genistein	446-72-0	C06563	C15H10O5	270.053	Flavonoids	271.2	242.8	+	8.93
501	Genistin	529-59-9	C09126	21H20O10	432.106	Flavonoids	433.3	270.8	+	6.62
502	Genkwanin	437-64-9	C10046	C16H12O5	284.068	Flavonoids	284.9	269.9	+	11.1
503	Gentioflavin	18058-50-9	C09962	C10H11NO3	193.074	Alkaloids	194.1	148.1	+	4.93
504	Germanicol	465-02-1	C19833	C30H50O	426.386	Terpene	427.4	409.4	+	12.63
505	Gibberellin A4	468-44-0	C11864	C19H24O5	332.162	phytohormone	331	243	-	9.98
506	Ginkgolic acid C17:1	111047-30-4		C24H38O3	374.282	Phenols	375.3	331.3	+	11.46
507	Glucosamine	3416-24-8	C00329	C6H13NO5	179.079	Carbohydrates and Alcohols	180.1	162.1	+	2.6
508	Glucose-1-phosphate	59-56-3	C00103	C6H13O9P	260.03	Carbohydrates and Alcohols	283	121	+	13
509	Glutathione oxidized	27025-41-8	C00127	C20H32N6O12S2	612.152	Amino acid and derivatives	613.2	355.1	+	2.52
510	Glutinone	508-09-8	C16967	C30H48O	424.371	Terpene	425.4	353.3	+	11.73
511	Glyceric acid	473-81-4	C00258	C3H6O4	106.027	Carbohydrates and Alcohols	107	89	+	0.55
512	Glycerophosphocholine	28319-77-9	C00670	C8H20NO6P	257.103	Carbohydrates and Alcohols	258.1	104.1	+	1.47
513	(-)-Glycinol	69393-95-9	C01263	C15H12O5	272.068	Flavonoids	273.1	95	+	6.55
514	Glycitein	40957-83-3	C14536	C16H12O5	284.068	Flavonoids	285.3	269.8	+	7.91
515	Glycitin	40246-10-4	C16195	C22H22O10	446.121	Flavonoids	447.4	284.9	+	5.57
516	Glycyrrhetic acid 3-O-mono-beta-D-glucuronide	34096-83-8		C36H54O10	646.372	Terpene	647.4	453.3	+	14.03
517	Gossypetin	489-35-0	C04109	C15H10O8	318.038	Flavonoids	319	109	+	6.46
518	Gramine	87-52-5	C08304	C11H14N2	174.116	Alkaloids	175.1	130.1	+	8.73
519	Grossamide	80510-06-1		C36H36N2O8	624.247	Alkaloids	625.3	121.1	+	13.08
520	Guaiacol	90-05-1	C15572;C01502	C7H8O2	124.052	Phenols	125.1	65	+	5.62
521	Guanine	73-40-5	C00242	C5H5N5O	151.049	Nucleotide and its derivates	152.1	135	+	2.63
522	Guanosine	118-00-3	C00387	C10H13N5O5	283.092	Nucleotide and its derivates	284.1	152.1	+	2.65
523	Guanosine 3',5'-cyclic monophosphate	7665-99-8	C00942	C10H12N5O7P	345.047	Nucleotide and its derivates	346.1	152.1	+	2.26
524	Guggulsterone E&Z	95975-55-6		C22H30O3	342.219	Steroids and steroid derivatives	343.2	325.2	+	11.08
525	Hamamelitannin	469-32-9		C20H20O14	484.085	Phenols	485.1	153	+	12.29
526	Harmaline	304-21-2	C06536	C13H14N2O	214.111	Alkaloids	215.1	172.1	+	10
527	Harpagoside	19210-12-9	C09783	C24H30O11	494.179	Terpene	495.2	167.1	+	6.59
528	Hesperetin 7-O-glucoside	31712-49-9	C16422	C22H24O11	464.132	Flavonoids	465.1	285.1	+	6.07
529	Hesperidin	520-26-3	C09755	C28H34O15	610.19	Flavonoids	609	300.8	-	6.65
530	Hinokiflavone	19202-36-9	C10057	C30H18O10	538.09	Flavonoids	539.1	521.1	+	11.93
531	Homodihydrocapsaicin I	20279-06-5		C19H31NO3	321.23	Phenols	322.2	137.1	+	13.31
532	Homoeriodictyol	446-71-9	C09756	C16H14O6	302.079	Flavonoids	303.1	153	+	6.83
533	Homoorientin	4261-42-1	C01821	C21H20O11	448.101	Flavonoids	449	430.9	+	5.43
534	Homopterocarpin	606-91-7		C17H16O4	284.105	Flavonoids	285.1	107	+	9.07
535	Hordenine	539-15-1	C06199	C10H15NO	165.115	Alkaloids	166.1	121.1	+	3.04
536	Huperzine B	103548-82-9	C09866	C16H20N2O	256.158	Alkaloids	257.2	198.1	+	3.83
537	Hydrangenol	480-47-7	C10262	C15H12O4	256.074	Flavonoids	257.1	105	+	11.31
538	Hydrocinnamic acid	501-52-0	C05629	C9H10O2	150.068	Phenylpropanoids	151.1	45	+	11.25
539	Hydroxypropanedioic acid	80-69-3	C02287	C3H4O5	120.006	Organic acids and derivates	121	103	+	2.77
540	Hydroxysafflor yellow A	78281-02-4		C27H32O16	612.169	Flavonoids	613.2	595.2	+	12.59
541	Hygromycin B	31282-04-9	C01925	C20H37N3O13	527.233	Carbohydrates and Alcohols	528.2	177.1	+	4.48
542	Hyodeoxycholic acid	83-49-8	C15517	C24H40O4	392.293	Steroids and steroid derivatives	391.3	283.3	-	11.49
543	Hypotaurine	300-84-5	C00519	C2H7NO2S	109.02	Alkaloids	110	65	+	2.24
544	Indaconitine	4491-19-4	C08691	C34H47NO10	629.32	Alkaloids	630.3	105	+	12
545	Indole	120-72-9	C00463	C8H7N	117.058	Alkaloids	118.1	91.1	+	3.82
546	Indole-3-acetic acid	87-51-4	C00954	C10H9NO2	175.063	phytohormone	176	130	+	7.14
547	Indole-3-carboxaldehyde	487-89-8	C08493	C9H7NO	145.053	phytohormone	146	118	+	6.73
548	Inodxyl glucuronide	35804-66-1	C03033	C14H15NO7	309.085	Carbohydrates and Alcohols	310.1	134.1	+	11.63
549	Ipecoside	15401-60-2	C09464	C27H35NO12	565.216	Terpene	566.2	548.2	+	12.7
550	Irisflorentin	41743-73-1	C17958	C20H18O8	386.1	Flavonoids	387.1	167.1	+	8.64
551	Isatidine	15503-86-3	C10333	C18H25NO7	367.163	Alkaloids	368.2	350.2	+	6.73
552	Isoalantolactone	470-17-7	C09484	C15H20O2	232.146	Terpene	233.2	105.1	+	12.31
553	Isobergapten	482-48-4	C18082	C12H8O4	216.042	Coumarins	217	202	+	9.94
554	Isodictamnine	484-74-2	C10697	C12H9NO2	199.063	Alkaloids	200.1	106.1	+	11.61
555	Isodiospyrin	20175-84-2	C10358	C22H14O6	374.079	Quinones	375.1	357.1	+	11.28
556	Isofraxidin	486-21-5	C17480	C11H10O5	222.053	Phenylpropanoids	223.1	205.1	+	4.25
557	Isogentisin	491-64-5	C10070	C14H10O5	258.053	Xanthones	259.1	241.1	+	7.75
558	Isoimperatorin	482-45-1	C16976	C16H14O4	270.089	Phenylpropanoids	271.1	203	+	12.03
559	Isoleucine	443-79-8	C16434;C06418	C6H13NO2	131.095	Amino acid and derivatives	132.1	86.1	+	1.8
560	isoliquiritigenin	961-29-5	C08650	C15H12O4	256.074	Flavonoids	256.9	211	+	9.73
561	Isonicotinic acid	55-22-1	C07446	C6H5NO2	123.032	Organic acids and derivates	124	53	+	2.3
562	Isopulegol	7786-67-6;89-79-2		C10H18O	154.136	Terpene	155.1	137.1	+	2.46
563	Isoquercitrin	482-35-9	C12138	C21H20O12	464.095	Flavonoids	465.1	303.1	+	6.06
564	Isosakuranetin	480-43-3	C05334	C16H14O5	286.084	Flavonoids	287.3	160.9	+	11.04
565	Isoscoparin	20013-23-4	C05990	C22H22O11	462.116	Flavonoids	463.1	445.1	+	6.23
566	Isovitexin	38953-85-4	C01714	C21H20O10	432.106	Flavonoids	433.1	415.1	+	5.85
567	Isoxanthopterin	529-69-1	C03975	C6H5N5O2	179.044	Others	180.1	135	+	3.26
568	Itaconic acid	97-65-4	C00490	C5H6O4	130.027	Lipids	131	85	+	0.52
569	Jangomolide	93767-25-0		C26H28O8	468.178	Terpene	469.2	451.2	+	13.79
570	Juglone	481-39-0	C03840	C10H6O3	174.032	Quinones	175	147	+	8.74
571	Kadsurin A	99340-07-5	C10640	C21H24O6	372.157	Lignans	373.2	135	+	11.39
572	Kaempferol-3-O-rutinoside	17650-84-9	C21833	C27H30O15	594.159	Flavonoids	595	449	+	6.29
573	Kakuol	18607-90-4	C16982	C10H10O4	194.058	Phenols	195.1	57	+	4.58
574	Karanjin	521-88-0		C18H12O4	292.074	Flavonoids	293.1	105	+	11.67
575	Kaurenoic acid	6730-83-2	C11874	C20H30O2	302.225	Terpene	303.2	257.2	+	5.9
576	Kazinol A	99624-28-9	C09760	C25H30O4	394.214	Flavonoids	395.2	123	+	13.26
577	Kirenol	52659-56-0		C20H34O4	338.246	Terpene	321.2	81.1	+	13.16
578	Knightinol	77053-06-6	C10859	C17H23NO3	289.168	Alkaloids	290.2	230.2	+	5.96
579	Koaburaside monomethyl ether	41514-64-1		C15H22O9	346.126	Phenols	347.1	185.1	+	11.65
580	Kojibiose	2140-29-6	C19632	C12H22O11	342.116	Lipids	325.1	85	+	0.72
581	Kuwanon H	76472-87-2	C10100	C45H44O11	760.288	Flavonoids	761.3	743.3	+	12.04
582	Kynurenic acid	492-27-3	C01717	C10H7NO3	189.043	Alkaloids	190	144	+	4.36
583	O-acetylcarnitine	5080-50-2	C02571	C9H17NO4	203.116	Lipids	204.1	85	+	0.69
584	L-Alanine	56-41-7	C00041	C3H7NO2	89.0477	Amino acid and derivatives	90.1	44	+	0.64
585	L-Arginine	74-79-3	C00062	C6H14N4O2	174.112	Amino acid and derivatives	175.1	70.05	+	0.6
586	L-Asparagine	70-47-3	C00152	C4H8N2O3	132.053	Amino acid and derivatives	133.1	74	+	0.64
587	L-Aspartic acid	56-84-8	C00049	C4H7NO4	133.038	Amino acid and derivatives	134	74	+	0.63
588	L-Carnitine	541-15-1	C00318	C7H15NO3	161.105	Amino acid and derivatives	162.1	43	+	0.69
589	L-Citruline;L-Citrulline	372-75-8	C00327	C6H13N3O3	175.096	Amino acid and derivatives	176.1	70.1	+	0.66
590	L-Epicatechin	490-46-0	C09727	C15H14O6	290.079	Flavonoids	291.3	164.9	+	5.08
591	L-Glutamic acid	56-86-0	C00025	C5H9NO4	147.053	Amino acid and derivatives	148.1	84	+	0.66
592	L-Glutamine	56-85-9	C00064	C5H10N2O3	146.069	Amino acid and derivatives	147.1	84	+	0.64
593	L-Gulose	6027-89-0	C15923	C6H12O6	180.063	Carbohydrates and Alcohols	203.1	81.1	+	8.71
594	L-Histidine	71-00-1	C00135	C6H9N3O2	155.069	Amino acid and derivatives	156.1	110.1	+	0.59
595	L-Homocitrulline	1190-49-4	C02427	C7H15N3O3	189.111	Amino acid and derivatives	190.1	101.1	+	0.72
596	L-Homoglutamic acid	1118-90-7	C00956	C6H11NO4	161.069	Amino acid and derivatives	162.1	98.1	+	0.73
597	L-Homoserine	672-15-1	C00263	C4H9NO3	119.058	Amino acid and derivatives	120.1	56	+	0.67
598	L-Isoleucine;L-Leucine	73-32-5;61-90-5	C00407;C00123	C6H13NO2	131.095	Amino acid and derivatives	132.1	86.1	+	1.78
599	L-Kynurenine	2922-83-0	C00328;C01718	C10H12N2O3	208.085	Amino acid and derivatives	209.1	94.1	+	1.98
600	L-Lysine	56-87-1	C00047	C6H14N2O2	146.106	Amino acid and derivatives	147.1	84.1	+	0.64
601	L-Lysine;L-Glutamine	56-87-1;56-85-9	C00047;C00064	C6H14N2O2;C5H10N2O3	146.106	Amino acid and derivatives	147.1	84.0667	+	0.64
602	L-Malic acid	97-67-6	C00149	C4H6O5	134.022	Organic acids and derivates	157	110.1	+	1.38
603	L-Methionine	63-68-3	C00073	C5H11NO2S	149.051	Amino acid and derivatives	150.05	56.1	+	0.94
604	L-Nicotine	54-11-5	C00745	C10H14N2	162.116	Alkaloids	163.1	130.1	+	2.29
605	L-Norleucine	327-57-1	C01933	C6H13NO2	131.095	Amino acid and derivatives	132.1	86.1	+	1.81
606	L-Phenylalanine;D-(+)-Phenylalanine;DL-Phenylalanine	63-91-2;673-06-3;150-30-1	C00079;C02265;C02057	C9H11NO2	165.079	Amino acid and derivatives	166.1	120.1	+	2.82
607	L-Pipecolic acid	3105-95-1	C00408	C6H11NO2	129.079	Amino acid and derivatives	130.1	84.1	+	0.69
608	L-Quebrachitol	642-38-6	C08257	C7H14O6	194.079	Carbohydrates and Alcohols	195.1	177.1	+	4.59
609	L-Serine	56-45-1	C00065	C3H7NO3	105.043	Amino acid and derivatives	106	60	+	0.62
610	L-Theanine	3081-61-6	C01047	C7H14N2O3	174.1	Amino acid and derivatives	175.1	84	+	0.85
611	L-Threonine	72-19-5	C00188	C4H9NO3	119.058	Amino acid and derivatives	120.1	56.1	+	0.64
612	L-Tryptophan	73-22-3	C00078	C11H12N2O2	204.09	Amino acid and derivatives	205.1	188.1	+	3.77
613	L-Tyrosine	60-18-4	C00082	C9H11NO3	181.074	Amino acid and derivatives	182.1	136.1	+	1.93
614	L-Valine	72-18-4	C00183	C5H11NO2	117.079	Amino acid and derivatives	118.1	72.1	+	0.93
615	Lactaroviolin	85-33-6	C09696	C15H14O	210.104	Terpene	211.1	193.1	+	10.51
616	Lactulose	4618-18-2	C07064	C12H22O11	342.116	Carbohydrates and Alcohols	365.1	203.1	+	0.77
617	Lactupicrin	65725-11-3	C09490	C23H22O7	410.137	Terpene	411.1	259.1	+	13.8
618	Lancerin	81991-99-3	C10075	C19H18O10	406.09	Xanthones	407.1	389.1	+	11.47
619	Lanosterol	79-63-0	C01724	C30H50O	426.386	Terpene	425.4	423.4	-	11.38
620	Lansiumarin A	205115-73-7		C21H20O5	352.131	Coumarins	353.1	69	+	11.65
621	Lathosterol	80-99-9	C01189	C27H46O	386.355	Steroids and steroid derivatives	369.4	95.1	+	11.8
622	Lathyrol	34420-19-4	C09125	C20H30O4	334.214	Terpene	335.2	317.2	+	7.15
623	Leiocarposide	71953-77-0	C10805	C27H34O16	614.185	Phenols	615.2	435.1	+	12.29
624	Leucodopachrome	18766-67-1	C05604	C9H9NO4	195.053	Organic acids and derivates	196.1	150.1	+	4.82
625	Leukoaminochrome	29539-03-5	C17756	C8H9NO2	151.063	Phenols	152.1	80	+	2.42
626	Leukotriene F4	83851-42-7	C06462	C28H44N2O8S	568.282	Lipids	569.3	189.2	+	11.17
627	Levamisole	14769-73-4	C07070	C11H12N2S	204.072	Others	205.1	91.1	+	12.04
628	Levodopa	59-92-7	C00355	C9H11NO4	197.069	Amino acid and derivatives	198.1	152.1	+	9.87
629	Levonorgestrel	797-63-7	C08149	C21H28O2	312.209	Steroids and steroid derivatives	313.2	91.1	+	11.29
630	Licoisoflavone A	66056-19-7	C10486	C20H18O6	354.11	Flavonoids	355.1	55.1	+	10.98
631	Ligustilide	4431-01-0	C16987	C12H14O2	190.099	Others	191.1	67.1	+	2.8
632	Limonexic acid	99026-99-0		C26H30O10	502.184	Terpene	503.2	485.2	+	12.55
633	Linamarin	554-35-8	C01594	C10H17NO6	247.106	Carbohydrates and Alcohols	248.1	68	+	0.71
634	Linarin	480-36-4		C28H32O14	592.179	Flavonoids	593.2	285.1	+	7.65
635	Lincomycin	154-21-2	C06812	C18H34N2O6S	406.214	Organic acids and derivates	407.2	126.1	+	12.44
636	Linderalactone	728-61-0	C17425	C15H16O3	244.11	Terpene	245.1	199.1	+	8.74
637	Linolenic acid	463-40-1	C06427	C18H30O2	278.225	Lipids	277.2	59	-	12.17
638	Liquiritigenin	578-86-9	C09762	C15H12O4	256.074	Flavonoids	257.1	121	+	9.65
639	Liquiritin	551-15-5	C16989	C21H22O9	418.126	Flavonoids	417	254.9	-	6
640	Lithospermic acid	28831-65-4	C08745	C27H22O12	538.111	Phenylpropanoids	539.1	181.1	+	7.12
641	Loganin	18524-94-2	C01433	C17H26O10	390.153	Terpene	373.1	179.1	+	5.1
642	Lonicerin	25694-72-8	C12630	C27H30O15	594.158	Flavonoids	595.2	269	+	6.08
643	Lubiprostone	136790-76-6;333963-40-9	C13707	C20H32F2O5	390.222	Lipids	391.2	149	+	12.75
644	Lucidadiol	252351-95-4		C30H48O3	456.36	Terpene	457.4	421.3	+	12.64
645	Lumichrome	1086-80-2	C01727	C12H10N4O2	242.08	Alkaloids	243.1	198.1	+	6.7
646	Lupanine	550-90-3	C10772	C15H24N2O	248.189	Alkaloids	249.2	136.1	+	2.96
647	Lupeol	545-47-1	C08628	C30H50O	426.386	Terpene	427.4	109.1	+	11.9
648	Lusianthridin	87530-30-1	C10257	C15H14O3	242.094	Others	243.1	183.1	+	9.99
649	Luvangetin	483-92-1	C09273	C15H14O4	258.089	Coumarins	259.1	203	+	4.48
650	Lycorine	476-28-8	C08532	C16H17NO4	287.116	Alkaloids	288.1	147	+	7.59
651	Mahanine	28360-49-8		C23H25NO2	347.189	Alkaloids	348.2	222.1	+	2.12
652	Maltol	118-71-8	C11918	C6H6O3	126.032	Flavonoids	127	43	+	0.9
653	Maltotetraose	34612-38-9	C02052	C24H42O21	666.222	Carbohydrates and Alcohols	689.2	527.2	+	0.64
654	Maltotriose	1109-28-0	C01835	C18H32O16	504.169	Carbohydrates and Alcohols	527.2	365.1	+	1.23
655	Malvidin-3-O-galactoside	30113-37-2		C23H25O12	493.135	Flavonoids	494.1	331.1	+	7.75
656	Mangostanol	184587-72-2		C24H26O7	426.168	Xanthones	427.2	355.1	+	13.32
657	Mannose 6-phosphate	723729-16-6	C00275	C6H13O9P	260.03	Carbohydrates and Alcohols	283	185	+	13.03
658	Melatonin	73-31-4	C01598	C13H16N2O2	232.121	Alkaloids	233.1	174.1	+	10.42
659	Mellein	17397-85-2		C10H10O3	178.063	Coumarins	179.1	161.1	+	6.45
660	Meloside A	60767-80-8	C04199	C27H30O15	594.158	Flavonoids	595.2	415.1	+	4.86
661	Mesembrine	24880-43-1	C09224	C17H23NO3	289.168	Alkaloids	290.2	232.1	+	5.11
662	Metanephrine	5001-33-2	C05588	C10H15NO3	197.105	Phenols	198.1	180.1	+	2.13
663	Methoxyindoleacetic acid	3471-31-6	C05660	C11H11NO3	205.074	Organic acids and derivates	206.1	160.1	+	3.76
664	Methyl (indol-3-yl)acetate;Methyl 3-indolylacetate	1912-33-0	C20635	C11H11NO2	189.079	phytohormone	190.05	130.05	+	9.48
665	Methyl caffeate	3843-74-1	C10477	C10H10O4	194.058	Phenylpropanoids	195.1	121	+	4.6
666	Methyl cinnamate	103-26-4	C06358	C10H10O2	162.068	Phenylpropanoids	163.1	103.1	+	4.9
667	Methyl hesperidin	11013-97-1	C17393	C29H36O15	624.205	Flavonoids	625.2	317.1	+	12.99
668	Methyl jasmonate	1211-29-6	C11512	C13H20O3	224.141	Lipids	225.1	133.1	+	11.3
669	Methyl linoleate	112-63-0		C19H34O2	294.256	Lipids	295.3	55.1	+	12
670	Methyl rosmarinate	99353-00-1		C19H18O8	374.1	Phenylpropanoids	375.1	121	+	6.6
671	Methylecgonine	7143-09-1	C12448	C10H17NO3	199.121	Alkaloids	200.1	182.1	+	3.14
672	Methylimidazole acetaldehyde	19639-03-3	C05827	C6H8N2O	124.064	Others	125.1	107.1	+	0.71
673	Methylisopelletierine	18747-42-7	C06184	C9H17NO	155.131	Alkaloids	156.1	98.1	+	4.11
674	Mevastatin	73573-88-3	C13963	C23H34O5	390.241	Terpene	391.2	185.1	+	12.07
675	Micromelin	15085-71-9	C09277	C15H12O6	288.063	Coumarins	289.1	203	+	5.13
676	Miltirone	27210-57-7	C13715	C19H22O2	282.162	Terpene	283.2	55.1	+	12.98
677	Mitraphylline	509-80-8	C09227	C21H24N2O4	368.174	Alkaloids	369.2	55.1	+	13.02
678	Moracin C	69120-06-5		C19H18O4	310.121	Phenols	311.1	55.1	+	13.99
679	Moracin O	123702-97-6		C19H18O5	326.115	Phenols	327.1	239.1	+	9.52
680	Morin	480-16-0	C10105	C15H10O7	302.043	Flavonoids	303	153	+	7.71
681	Morroniside	25406-64-8	C17000	C17H26O11	406.148	Terpene	407.2	227.1	+	4.49
682	Morusin	62596-29-6	C10106	C25H24O6	420.157	Flavonoids	421.2	403.2	+	4.9
683	Mulberrofuran A	68978-04-1	C08846	C25H28O4	392.199	Phenols	393.2	55.1	+	13.23
684	Mulberrofuran Q	101383-35-1		C34H24O10	592.137	Phenols	593.1	575.1	+	13.28
685	Myricanone	32492-74-3		C21H24O5	356.162	Phenols	357.2	339.2	+	10.49
686	Myricetin	529-44-2	C10107	C15H10O8	318.038	Flavonoids	318.9	272.9	+	7.05
687	Myricitrin	17912-87-7	C10108	C21H20O12	464.095	Flavonoids	465.1	319	+	6.84
688	Myristoleic acid	544-64-9	C08322	C14H26O2	226.193	Lipids	227.2	69.1	+	4.96
689	(-)-jasmonoyl-L-isoleucine	120330-93-0	C18699	C18H29NO4	323.21	phytohormone	322	130	-	10.41
690	N-(p-Hydroxyphenethyl)actinidine	15794-92-0	C09984	C18H22NO	268.17	Phenols	269.2	121.1	+	9.87
691	N-Acetyl-L-glutamate 5-semialdehyde	13074-21-0	C01250	C7H11NO4	173.069	Organic acids and derivates	174.1	86.1	+	1.51
692	N-Acetyl-L-glutamic acid	1188-37-0	C00624	C7H11NO5	189.064	Amino acid and derivatives	190.1	84	+	3.75
693	N-Acetyl-L-histidine	2497-02-1	C02997	C8H11N3O3	197.08	Organic acids and derivates	198.1	110.1	+	0.77
694	N-Acetylarylamine	103-84-4	C07565	C8H9NO	135.068	Benzene and substituted derivatives	136.1	94.1	+	1.93
695	N-Feruloyl putrescine	501-13-3	C10497	C14H20N2O3	264.147	Organic acids and derivates	265.2	72.1	+	4.33
696	N-Methylcoclaurine	5096-70-8	C05243	C18H21NO3	299.152	Alkaloids	300.2	107	+	12.07
697	N-Methylcytisine	486-86-2	C10760	C12H16N2O	204.126	Alkaloids	205.1	134.1	+	1.14
698	N-p-Coumaroyl putrescine	34136-53-3	C18326	C13H18N2O2	234.137	Organic acids and derivates	235.1	72.1	+	4.16
699	N-p-Coumaroyloctopamine	66648-45-1		C17H17NO4	299.116	Alkaloids	300.1	136.1	+	12.07
700	N-Acetyl-N-formyl-5-methoxykynurenamine	52450-38-1	C05642	C13H16N2O4	264.111	Amino acid and derivatives	265.1	136.1	+	3.79
701	N,N-Dimethyl-1,4-phenylenediamine	99-98-9	C04203	C8H12N2	136.1	Others	137.1	120.1	+	2.56
702	N,N'-diacetylchitobiose	35061-50-8	C01674	C16H28N2O11	424.169	Carbohydrates and Alcohols	425.2	204.1	+	0.77
703	N'-Formylkynurenine	1022-31-7	C02700	C11H12N2O4	236.08	Amino acid and derivatives	237.1	163.1	+	9.51
704	N1-(alpha-D-ribosyl)-5,6-dimethylbenzimidazole	132-13-8	C05775	C14H18N2O4	278.127	Nucleotide and its derivates	279.1	147.1	+	11.88
705	N2-gamma-Glutamylglutamine	1466-50-8	C05283	C10H17N3O6	275.112	Organic acids and derivates	276.1	213.1	+	2.42
706	N6-Acetyl-L-lysine	692-04-6	C02727	C8H16N2O3	188.116	Amino acid and derivatives	189.1	84.1	+	0.81
707	Nandrolone	434-22-0	C07254	C18H26O2	274.193	Steroids and steroid derivatives	275.2	257.2	+	10.58
708	Nantenine	2565-01-7	C19985	C20H21NO4	339.147	Alkaloids	340.2	281.1	+	12.12
709	Narciclasine	29477-83-6	C08533	C14H13NO7	307.069	Alkaloids	308.1	216	+	4.12
710	Narcissoside	604-80-8		C28H32O16	624.169	Flavonoids	622.9	314.9	-	6.38
711	Neoastilbin	54081-47-9	C09803	C21H22O11	450.116	Flavonoids	451.1	123	+	5.97
712	Neocnidilide	4567-33-3	C17002	C12H18O2	194.131	Others	195.1	79.1	+	6.81
713	Neohesperidin	13241-33-3	C09806	C28H34O15	610.19	Flavonoids	609	300.8	-	6.83
714	(S)-Neolitsine	2466-42-4		C19H17NO4	323.116	Alkaloids	324.1	250.1	+	5.04
715	Neosperidin dihydrochalcone	20702-77-6		C28H36O15	612.205	Flavonoids	613.2	305.1	+	12.46
716	Neryl acetate	141-12-8		C12H20O2	196.146	Terpene	219.1	81.1	+	8.37
717	NG,NG-Dimethylarginine dihydrochloride	220805-22-1	C03626	C8H18N4O2	202.143	Organic acids and derivates	203.2	70.1	+	0.74
718	Niazirin	122001-32-5		C14H17NO5	279.111	Phenols	280.1	116	+	12.54
719	Nicotinamide	98-92-0	C00153	C6H6N2O	122.048	Alkaloids	123.1	80.1	+	1.01
720	Nicotinic acid	59-67-6	C00253	C6H5NO2	123.032	Vitamins and derivates	124	78	+	0.73
721	Nicotinic acid adenine dinucleotide;NAD	53-84-9	C00003	C21H27N7O14P2	663.109	Nucleotide and its derivates	664.1	136.1	+	0.75
722	Nobiletin	478-01-3	C10112	C21H22O8	402.132	Flavonoids	403.4	387.8	+	11.03
723	Nordihydrocapsaicin	28789-35-7	C20216	C17H27NO3	293.199	Alkaloids	294.2	137.1	+	11.87
724	Norepinephrine	51-41-2	C00547	C8H11NO3	169.074	Alkaloids	170.1	152.1	+	1.85
725	Norlichexanthone	20716-98-7	C10087	C14H10O5	258.053	Xanthones	259.1	241.1	+	4.48
726	Norwogonin	4443-09-8	C10113	C15H10O5	270.053	Flavonoids	271.1	145	+	11.83
727	Notopterol	88206-46-6	C17499	C21H22O5	354.147	Coumarins	355.2	55.1	+	11.94
728	O-Acetylethanolamine	1854-30-4		C4H9NO2	103.063	Alkaloids	104.1	44	+	0.67
729	O-Phosphocholine	3616-04-4	C00588	C4H12NO4P	169.05	Others	170.1	74.1	+	14.27
730	O-Succinyl-L-homoserine	1492-23-5	C01118	C8H13NO6	219.074	Amino acid and derivatives	220.1	102.1	+	2.28
731	Octadecanamide	124-26-5	C13846	C18H37NO	283.288	Lipids	284.3	43.1	+	13.02
732	Octadecyl p-coumarate	72943-88-5		C27H44O3	416.329	Phenylpropanoids	417.3	105	+	12.07
733	Octyl Gallate	1034-01-1		C15H22O5	282.147	Phenols	283.2	153	+	12.97
734	Officinalisinin I	57944-18-0	C08904	C45H76O19	920.498	Steroids and steroid derivatives	921.5	741.4	+	14.01
735	Okanin	484-76-4	C08724	C15H12O6	288.063	Flavonoids	289.1	135	+	5.99
736	Oleaside A	69686-84-6		C30H44O7	516.309	Steroids and steroid derivatives	515.3	93	-	0.74
737	Oleic acid;Vaccenic acid;Petroselinic acid	112-80-1;693-72-1;593-39-5	C00712;C08367;C08363	C18H34O2	282.256	Lipids	283.3	57.1	+	13.03
738	Oleocanthal	289030-99-5		C17H20O5	304.131	Phenols	305.1	121.1	+	12.4
739	Oleuropein	32619-42-4	C09794	C25H32O13	540.184	Terpene	541.2	137.1	+	7.4
740	Oleuroside	116383-31-4		C25H32O13	540.184	Terpene	541.2	137.1	+	12.73
741	Ononin	486-62-4	C10509	C22H22O9	430.126	Flavonoids	431.4	430.9	+	7.3
742	Orobol (5,7,3',4'-tetrahydroxyisoflavone)	480-23-9	C10510	C15H10O6	286.048	Flavonoids	287.1	269	+	7.9
743	Osthol	484-12-8	C09280	C15H16O3	244.11	Phenylpropanoids	245.1	189.1	+	12.08
744	Oxoglaucine	5574-24-3		C20H17NO5	351.111	Alkaloids	352.1	188.1	+	13.83
745	Oxymorphone	76-41-5	C08019	C17H19NO4	301.131	Benzene and substituted derivatives	302.1	284.1	+	11.18
746	Oxypeucedanin	737-52-0;26091-73-6	C09282	C16H14O5	286.084	Coumarins	287.1	203	+	8.12
747	Oxyresveratrol 3'-O-beta-D-glucopyranoside	144525-40-6		C20H22O9	406.126	Phenols	407.1	227.1	+	11.59
748	4-Aminobenzoic acid	150-13-0	C00568	C7H7NO2	137.048	Organic acids and derivates	138.1	77	+	0.74
749	p-Coumaryl alcohol	3690-05-9	C02646	C9H10O2	150.068	Phenylpropanoids	151.1	133.1	+	4.15
750	p-Cymene	99-87-6	C06575	C10H14	134.11	Terpene	135.1	93.1	+	11.62
751	p-Hydroxymandelic acid	1198-84-1	C11527	C8H8O4	168.042	Phenols	169	123	+	3.36
752	p-Hydroxyphenylacetylglycine	28116-23-6	C05596	C10H11NO4	209.069	Organic acids and derivates	210.1	107	+	8.17
753	p-Octopamine	876-04-0	C04227	C8H11NO2	153.079	Phenols	154.1	91.1	+	3.84
754	p-Toluenesulfonic acid	104-15-4	C06677	C7H8O4S	188.014	Organic acids and derivates	189	91.1	+	11.24
755	Pachymic acid	29070-92-6	C17044	C33H52O5	528.381	Terpene	529.4	469.4	+	12.7
756	Paeonolide	72520-92-4	C10715	C20H28O12	460.158	Phenols	461.2	167.1	+	12.07
757	Palmitic acid	57-10-3	C00249	C16H32O2	256.24	Lipids	257.2	57.1	+	12.92
758	Palmitoylethanolamide	544-31-0	C16512	C18H37NO2	299.282	Others	300.3	62.1	+	12.61
759	Panaxynol	81203-57-8	C17447	C17H24O	244.183	Carbohydrates and Alcohols	245.2	57	+	12.57
760	Pedalitin	22384-63-0	C10119	C16H12O7	316.058	Flavonoids	317.1	109	+	12.08
761	Pelargonidin-3-O-glucoside	18466-51-8	C12137	C21H20O10	432.106	Flavonoids	433.1	271.1	+	5.94
762	Pentadecanoic acid	1002-84-2	C16537	C15H30O2	242.225	Lipids	243.2	43.1	+	10.02
763	Peonidin-3-glucoside	68795-37-9	C12141	C22H22O11	462.116	Flavonoids	463.1	301.1	+	6.93
764	Phaseollin	13401-40-6	C10514	C20H18O4	322.121	Phenols	323.1	265.1	+	10.86
765	Phendimetrazine	634-03-7	C07904	C12H17NO	191.131	Others	192.1	91.1	+	10.56
766	Phenethylamine	64-04-0	C05332	C8H11N	121.089	Benzene and substituted derivatives	122.1	105.1	+	2.82
767	Phenylacetonitrile	140-29-4	C16074	C8H7N	117.058	Benzene and substituted derivatives	118.1	101	+	3.76
768	Phenylacetyl-L-glutamine	28047-15-6	C04148	C13H16N2O4	264.111	Amino acid and derivatives	265.1	91.1	+	4.71
769	Phillyrin	487-41-2	C17048	C27H34O11	534.21	Phenylpropanoids	535.2	373.2	+	7.76
770	Phloretic acid;Ethylparaben;3-(2-Hydroxyphenyl)propanoic acid	501-97-3;120-47-8;495-78-3	C01744;C01198	C9H10O3	166.063	Phenols	167.1	121.067	+	2.84
771	Phloretin	60-82-2	C00774	C15H14O5	274.084	Flavonoids	274.9	169	+	8.85
772	Phosphorylcholine	107-73-3	C00588	C5H14NO4P	183.066	Others	184.1	86.1	+	0.67
773	Phyllalbine	4540-25-4	C10863	C16H21NO4	291.147	Alkaloids	292.2	124.1	+	5.07
774	Physalin A	23027-91-0		C28H30O10	526.184	Steroids and steroid derivatives	527.2	509.2	+	12.1
775	Physalin D	54980-22-2		C28H32O11	544.194	Steroids and steroid derivatives	545.2	527.2	+	12.1
776	Physalin G	76045-38-0		C28H30O10	526.184	Steroids and steroid derivatives	527.2	509.2	+	12.17
777	Phytanic acid	14721-66-5	C01607	C20H40O2	312.303	Lipids	313.3	57.1	+	11.2
778	Phytic acid	83-86-3	C01204	C6H18O24P6	659.861	Vitamins and derivates	660.9	446.9	+	4.47
779	Piceatannol	10083-24-6	C05901	C14H12O4	244.074	Phenols	245.1	107	+	10.49
780	Picrasin B	26121-56-2	C17050	C21H28O6	376.189	Terpene	377.2	359.2	+	4.46
781	Pilocarpine	92-13-7	C07474	C11H16N2O2	208.121	Alkaloids	209.1	95.1	+	5.04
782	Pimelic acid	111-16-0	C02656	C7H12O4	160.074	Lipids	161.1	69.1	+	0.55
783	Pinobanksin	548-82-3	C09826	C15H12O5	272.068	Flavonoids	273.1	91.1	+	8.14
784	Pinoresinol dimethyl ether	29106-36-3	C10561	C22H26O6	386.173	Lignans	387.2	121.1	+	5.15
785	Piperidine	110-89-4	C01746	C5H11N	85.0891	Alkaloids	86.1	69.1	+	2.25
786	Piperitenone	491-09-8	C01951	C10H14O	150.104	Terpene	151.1	39	+	9.92
787	Pipermethystine	71627-22-0		C16H17NO4	287.116	Alkaloids	288.1	228.1	+	7.57
788	Plantagoside	78708-33-5	C17531	C21H22O12	466.111	Flavonoids	467.1	287.1	+	6.85
789	Platyphylline	480-78-4	C10363	C18H27NO5	337.189	Alkaloids	338.2	320.2	+	9.28
790	Plumbagin	481-42-5	C10387	C11H8O3	188.047	Quinones	189.1	41	+	8.73
791	Podophyllotoxin	518-28-5	C10874	C22H22O8	414.131	Lignans	415.1	397.1	+	9.66
792	Podophyllotoxinone	477-49-6	C10875	C22H20O8	412.116	Lignans	413.1	395.1	+	5.42
793	Pogostone	23800-56-8		C12H16O4	224.105	Lipids	225.1	71.1	+	4.95
794	Pomiferin	572-03-2	C10519	C25H24O6	420.157	Flavonoids	421.2	365.1	+	11.09
795	Ponasterone A	13408-56-5	C08835	C27H44O6	464.314	Steroids and steroid derivatives	465.3	81.1	+	6.19
796	Pregabalin	148553-50-8		C8H17NO2	159.126	Amino acid and derivatives	160.1	55.1	+	0.69
797	Prephenate	126-49-8	C00254	C10H10O6	226.048	Organic acids and derivates	227.1	163	+	2.24
798	Primin	15121-94-5	C10390	C12H16O3	208.11	Quinones	209.1	43.1	+	5.17
799	Procyanidin A2	41743-41-3	C10237	C30H24O12	576.127	Flavonoids	577.1	425.1	+	8.38
800	Procyanidin B1	20315-25-7		C30H26O12	578.142	Flavonoids	579.5	426.8	+	4.03
801	Procyanidin B2	29106-49-8	C17639	C30H26O12	578.142	Flavonoids	579	427	+	4.78
802	Procyanidin B4	29106-51-2	C10238	C30H26O12	578.142	Flavonoids	579.1	123	+	11.85
803	Progesterone	57-83-0	C00410	C21H30O2	314.225	Steroids and steroid derivatives	315.2	97.1	+	11.6
804	Proline betaine	471-87-4	C10172	C7H13NO2	143.095	Organic acids and derivates	144.1	41	+	0.74
805	Proline;L-Proline	147-85-3	C00148	C5H9NO2	115.063	Amino acid and derivatives	116.1	70.1	+	0.73
806	Propyl paraben	94-13-3		C10H12O3	180.079	Phenols	181.1	43.1	+	3.26
807	Prostaglandin I2	35121-78-9	C01312	C20H32O5	352.225	Lipids	353.2	317.2	+	9.39
808	Protocatechualdehyde	139-85-5	C16700	C7H6O3	138.032	Flavonoids	138.9	120.8	+	4.2
809	Protoveratrine A	143-57-7	C10815	C41H63NO14	793.425	Alkaloids	794.4	776.4	+	11.73
810	Pseudobaptigenin	90-29-9	C10522	C16H10O5	282.053	Flavonoids	283.1	255.1	+	11.26
811	Pseudolycorine	29429-03-6	C12187	C16H19NO4	289.131	Alkaloids	290.1	254.1	+	4.76
812	Pseudouridine 5'-phosphate	1157-60-4	C01168	C9H13N2O9P	324.036	Nucleotide and its derivates	325	99	+	1.16
813	Psoralidin	18642-23-4	C10523	C20H16O5	336.1	Coumarins	337.1	55.1	+	11.8
814	Pterosin D	34169-70-5		C15H20O3	248.141	Terpene	249.1	231.1	+	3.29
815	Pterostilbene	537-42-8	C10287	C16H16O3	256.11	Phenols	257.1	181.1	+	11.76
816	Puerarin	3681-99-0	C10524	C21H20O9	416.111	Flavonoids	417.4	416.8	+	4.89
817	Purine	120-73-0	C15587	C5H4N4	120.044	Nucleotide and its derivates	121.1	94	+	2.05
818	Putrescine	110-60-1	C00134	C4H12N2	88.1	Alkaloids	89.1	72.1	+	0.24
819	Pyridoxamine 5'-phosphate	529-96-4	C00647	C8H13N2O5P	248.056	Vitamins and derivates	249.1	134.1	+	3.51
820	Pyridoxine	65-23-6	C00314	C8H11NO3	169.074	Vitamins and derivates	170.1	134.1	+	1.55
821	Pyrocurzerenone	20013-75-6		C15H16O	212.12	Terpene	213.1	171.1	+	3.42
822	Pyrrole-2-carboxylic acid	634-97-9	C05942	C5H5NO2	111.032	Amino acid and derivatives	112	68	+	2.29
823	D-Pyroglutamic acid	4042-36-8	C02237	C5H7NO3	129.043	Organic acids and derivates	130	84	+	0.67
824	Quercetagetin	90-18-6	C10122	C15H10O8	318.038	Flavonoids	319	109	+	11.58
825	Quercetin	117-39-5	C00389	C15H10O7	302.043	Flavonoids	303	153	+	8.07
826	Quercetin-3-O-sophoroside	18609-17-1	C12667	C27H30O17	626.148	Flavonoids	627.2	303.1	+	6.24
827	Quercetin-7-O-beta-D-glucopyranoside	491-50-9	C12639	C21H20O12	464.095	Flavonoids	465.1	285	+	6.1
828	Quercitrin	522-12-3	C01750	C21H20O11	448.101	Flavonoids	449.1	303	+	6.85
829	Questinol	35688-09-6	C17811	C16H12O6	300.063	Quinones	301.1	283.1	+	7.69
830	Quillaic acid	631-01-6	C08972	C30H46O5	486.335	Terpene	487.3	451.3	+	12.94
831	Raffinose	512-69-6	C00492	C18H32O16	504.169	Carbohydrates and Alcohols	503.2	89	-	1.31
832	Rapanone	573-40-0	C10399	C19H30O4	322.214	Quinones	323.2	43.1	+	12.82
833	Retinoic acid	302-79-4	C00777	C20H28O2	300.209	Terpene	301.2	123.1	+	8.46
834	Retronecine	480-85-3	C06177	C8H13NO2	155.095	Alkaloids	156.1	138.1	+	3
835	Rhoifolin	17306-46-6	C12627	C27H30O14	578.164	Flavonoids	579	433	+	6.5
836	Riboflavine	83-88-5	C00255	C17H20N4O6	376.138	Vitamins and derivates	377.1	243.1	+	5.06
837	Riddelline	23246-96-0	C10375	C18H23NO6	349.153	Alkaloids	350.2	332.1	+	13.66
838	Robinetin	490-31-3	C10177	C15H10O7	302.043	Flavonoids	303	137	+	6.83
839	Robustine	2255-50-7	C10736	C12H9NO3	215.058	Alkaloids	216.1	186.1	+	11.65
840	Rosmarinic acid	20283-92-5	C01850	C18H16O8	360.085	Phenylpropanoids	361.1	163	+	6.99
841	Rotenone	83-79-4	C07593	C23H22O6	394.142	Flavonoids	395.1	213.1	+	12.92
842	Rutacridone	17948-33-3	C10738	C19H17NO3	307.121	Alkaloids	308.1	252.1	+	12.87
843	Rutaevin	33237-37-5	C08779	C26H30O9	486.189	Terpene	487.2	469.2	+	12.58
844	Rutin	153-18-4	C05625	C27H30O16	610.153	Flavonoids	611	465	+	5.85
845	S-(Phenylacetothiohydroximoyl)-L-cysteine		C17237	C11H14N2O3S	254.073	Others	255.1	91.1	+	11.56
846	S-Adenosylmethionine	29908-03-0	C00019	C15H22N6O5S	398.137	Amino acid and derivatives	399.1	250.1	+	0.66
847	S-Lactoylglutathione	25138-66-3	C03451	C13H21N3O8S	379.105	Organic acids and derivates	380.1	262.1	+	4.09
848	Safflor Yellow A	85532-77-0		C27H30O15	594.158	Flavonoids	595.2	577.2	+	12.34
849	Safrole	94-59-7	C10490	C10H10O2	162.068	Benzene and substituted derivatives	163.1	122	+	12.26
850	Sakuranetin	2957-21-3	C09833	C16H14O5	286.084	Flavonoids	287.1	105	+	9.94
851	Salviaflaside	178895-25-5		C24H26O13	522.137	Phenylpropanoids	523.1	181.1	+	7.12
852	Saponarin	20310-89-8	C08064	C27H30O15	594.158	Flavonoids	595.2	415.1	+	4.94
853	Sarracine	2492-09-3	C10383	C18H27NO5	337.189	Alkaloids	338.2	55.1	+	13.14
854	Sarsasapogenin	126-19-2	C03963	C27H44O3	416.329	Steroids and steroid derivatives	417.3	273.2	+	12.08
855	Savinin	493-95-8	C10880	C20H16O6	352.095	Lignans	353.1	161.1	+	11.11
856	Schisandrol A	7432-28-2	C17064	C24H32O7	432.215	Lignans	433.2	415.2	+	11.58
857	Schisantherin A	58546-56-8	C10881	C30H32O9	536.205	Lignans	537.2	105	+	12.25
858	Sciadopitysin	521-34-6	C10182	C33H24O10	580.137	Flavonoids	581.1	563.1	+	12.82
859	Sclareol	515-03-7	C09183	C20H36O2	308.272	Terpene	291.3	273.3	+	10.62
860	Scoparone	120-08-1	C09311	C11H10O4	206.058	Coumarins	207.1	121	+	5.06
861	Scopolin	531-44-2	C01527	C16H18O9	354.095	Phenylpropanoids	355.1	193.1	+	9.99
862	Scutellarein	529-53-3	C10184	C15H10O6	286.048	Flavonoids	287.1	269	+	8.12
863	Securinine	5610-40-2	C10614	C13H15NO2	217.11	Alkaloids	218.1	84.1	+	11.74
864	Senecionine	130-01-8	C06176	C18H25NO5	335.173	Alkaloids	336.2	120.1	+	11.73
865	Serpentine	18786-24-8	C09241	C21H20N2O3	348.147	Alkaloids	349.2	219.1	+	5.81
866	Sesamin	607-80-7	C10882	C20H18O6	354.11	Lignans	355.1	135	+	10.09
867	Sesamol	533-31-3	C10832	C7H6O3	138.032	Phenols	139	111	+	3.34
868	Sesamolin	526-07-8		C20H18O7	370.105	Lignans	371.1	203.1	+	7.55
869	Sesartemin	77394-27-5	C10884	C23H26O8	430.163	Lignans	431.2	169.1	+	11.9
870	Shatavarin IV	84633-34-1	C08912	C45H74O17	886.493	Steroids and steroid derivatives	887.5	725.4	+	12.18
871	Alkannin	517-88-4	C10292	C16H16O5	288.1	Quinones	289.1	271.1	+	5.14
872	Shionone	10376-48-4	C17966	C30H50O	426.386	Terpene	427.4	409.4	+	12
873	Silibinin	22888-70-6	C07610	C25H22O10	482.121	Flavonoids	483.5	464.8	+	8.65
874	Simiarenol	1615-94-7	C17901	C30H50O	426.386	Terpene	427.4	409.4	+	12.65
875	Sinalbin	20196-67-2	C08426	C14H19NO10S2	425.045	Others	426.1	151	+	13.23
876	Sinapine	18696-26-9	C00933	C16H23NO5	309.158	Others	310.2	165.1	+	5.08
877	Sinapyl alcohol	537-33-7	C02325	C11H14O4	210.089	Carbohydrates and Alcohols	193.1	161.1	+	4.43
878	sinensetin	2306-27-6	C10186	C20H20O7	372.121	Flavonoids	373	357.4	+	10.34
879	Sipeimine	61825-98-7	C10808	C27H43NO3	429.324	Alkaloids	430.3	394.3	+	13.04
880	Skimmianin	83-95-4	C10740	C14H13NO4	259.084	Alkaloids	260.1	228.1	+	13.68
881	Sparteine	90-39-1	C10783	C15H26N2	234.21	Alkaloids	235.2	219.2	+	8.06
882	Spectinomycin	1695-77-8	C02078	C14H24N2O7	332.158	Carbohydrates and Alcohols	333.2	98.1	+	2.24
883	Sphingosine	123-78-4	C00319	C18H37NO2	299.282	Others	300.3	282.3	+	11.95
884	Spinosin	72063-39-9	C17834	C28H32O15	608.174	Flavonoids	607.5	606.8	-	5.79
885	Stachyose	470-55-3	C01613	C24H42O21	666.222	Carbohydrates and Alcohols	689.2	527.2	+	0.73
886	Stearic Acid	57-11-4	C01530	C18H36O2	284.272	Lipids	285.3	57.1	+	13.02
887	Sterebin A	107647-14-3		C18H30O4	310.214	Terpene	311.2	293.2	+	11.75
888	Sterebin E	114343-74-7		C20H34O4	338.246	Terpene	339.3	303.2	+	13.19
889	Stigmasterol	83-48-7	C05442	C29H48O	412.371	Steroids and steroid derivatives	395.4	83.1	+	13.12
890	Streptozotocin	18883-66-4	C07313	C8H15N3O7	265.091	Others	266.1	140.1	+	0.72
891	Strictosidine	20824-29-7	C03470	C27H34N2O9	530.226	Alkaloids	531.2	513.2	+	0.79
892	Strychnine	57-24-9	C06522	C21H22N2O2	334.168	Alkaloids	335.2	184.1	+	3.67
893	Styrene-cis-2,3-dihydrodiol	114763-28-9	C07084	C8H10O2	138.068	Carbohydrates and Alcohols	139.1	39	+	5.12
894	Sucrose	57-50-1	C00089	C12H22O11	342.116	Carbohydrates and Alcohols	365.1	203.1	+	0.89
895	Sulforaphane	4478-93-7		C6H11NOS2	177.028	Others	178	72	+	0.66
896	Sulfuretin	120-05-8	C08730	C15H10O5	270.053	Flavonoids	271.1	121	+	8.9
897	Sweroside	14215-86-2	C17071	C16H22O9	358.126	Terpene	359.1	109	+	5.27
898	Swertiajaponin	6980-25-2	C10187	C22H22O11	462.116	Flavonoids	463.1	445.1	+	13.86
899	Swertiamarin	17388-39-5	C09800	C16H22O10	374.121	Terpene	375.1	195.1	+	4.82
900	Swertiaperennin	22172-17-4	C10083	C15H12O6	288.063	Xanthones	289.1	165	+	5.12
901	Syringic acid	530-57-4	C10833	C9H10O5	198.053	Phenols	199.1	140	+	3.57
902	Syringin	118-34-3	C01533	C17H24O9	372.142	Phenylpropanoids	373.1	193.1	+	4.61
903	Talatisamine	20501-56-8	C08713	C24H39NO5	421.283	Alkaloids	422.3	404.3	+	4.66
904	Tamsulosin	106133-20-4	C07124	C20H28N2O5S	408.172	Benzene and substituted derivatives	407.2	185	-	11.73
905	Tangeretin	481-53-8	C10190	C20H20O7	372.121	Flavonoids	373.1	343.1	+	11.37
906	Taraxasterone	6786-16-9		C30H48O	424.371	Terpene	425.4	407.4	+	13.85
907	Taurohyocholate	32747-07-2	C15516	C26H45NO7S	515.292	Others	516.3	109	+	11.43
908	Taurolithocholate	516-90-5	C02592	C26H45NO5S	483.302	Steroids and steroid derivatives	484.3	109	+	13.78
909	Taxifolin	480-18-2	C01617	C15H12O7	304.058	Flavonoids	304.8	286.8	+	6.28
910	Taxiphyllin	21401-21-8	C01855	C14H17NO7	311.101	Phenols	312.1	132	+	13.76
911	Tectorigenin	548-77-6	C10534	C16H12O6	300.063	Flavonoids	300.9	285.5	+	9.03
912	Tenulin	19202-92-7	C09557	C17H22O5	306.147	Terpene	307.2	289.1	+	4.23
913	Tephrosin	76-80-2	C10535	C23H22O7	410.137	Flavonoids	411.1	147	+	11.63
914	Terpinine-4-ol	562-74-3	C17073	C10H18O	154.136	Terpene	154.1	43	+	5.45
915	Tetrahydroaldosterone-3-glucuronide	20605-81-6	C03033	C27H40O11	540.257	Steroids and steroid derivatives	541.3	347.2	+	0.72
916	Tetrodotoxin	4368-28-9	C11692	C11H17N3O8	319.102	Alkaloids	320.1	302.1	+	12.98
917	Theaflavin	4670-05-7		C29H24O12	564.127	Flavonoids	565.1	139	+	7.61
918	Theobromine	83-67-0	C07480	C7H8N4O2	180.065	Alkaloids	181.1	81	+	3.27
919	Theophylline	58-55-9	C07130	C7H8N4O2	180.065	Alkaloids	181.1	124	+	3.92
920	Thiamine	70-16-6	C00378	C12H16N4OS	264.104	Vitamins and derivates	265.1	122.1	+	0.7
921	Thymidine	50-89-5	C00214	C10H14N2O5	242.09	Nucleotide and its derivates	243.1	127	+	3.04
922	Torachrysone 8-O-glucoside	64032-49-1		C20H24O9	408.142	Others	409.1	229.1	+	12.3
923	trans-3,5-Dimethoxy-4-hydroxy cinnamaldehyde	4206-58-0	C05610	C11H12O4	208.074	Phenylpropanoids	209.1	55	+	5.17
924	trans-4-Hydroxy-L-proline	51-35-4	C01157	C5H9NO3	131.058	Amino acid and derivatives	132.1	86.05	+	0.65
925	Trans-caffeic acid	501-16-6	C01197	C9H8O4	180.042	Phenylpropanoids	181	121	+	3.31
926	trans-Caryophyllene	87-44-5	C09629	C15H24	204.188	Terpene	205.2	95.1	+	12.12
927	trans-Hinokiresinol	17676-24-3	C10628	C17H16O2	252.115	Lignans	253.1	105	+	10.62
928	trans-Zeatin	1637-39-4	C00371	C10H13N5O	219.112	phytohormone	220	136	+	3.41
929	Trehalose	99-20-7	C01083	C12H22O11	342.116	Carbohydrates and Alcohols	341.1	59	-	4.55
930	Triangularine	87340-27-0	C10410	C18H25NO5	335.173	Alkaloids	336.2	55.1	+	11.72
931	Tricetin	520-31-0	C10192	C15H10O7	302.043	Flavonoids	301	151	-	8.05
932	Tricin	520-32-1	C10193	C17H14O7	330.074	Flavonoids	331.1	313.1	+	9.31
933	Tricyclazole	41814-78-2	C18492	C9H7N3S	189.036	Others	190	136	+	12.25
934	Trigonelline	535-83-1	C01004	C7H7NO2	137.048	Alkaloids	138.1	65	+	0.82
935	Trimethoprim	738-70-5	C01965	C14H18N4O3	290.138	Others	291.1	123.1	+	5.08
936	Trimethylapigenin	5631-70-9		C18H16O5	312.1	Flavonoids	313.1	269.1	+	10.8
937	Trioxsalen	3902-71-4	C09314	C14H12O3	228.079	Coumarins	229.1	141.1	+	11.65
938	Tripdiolide	38647-10-8	C09202	C20H24O7	376.152	Terpene	377.2	359.1	+	5.14
939	Tryptamine	61-54-1	C00398	C10H12N2	160.1	Alkaloids	161.1	144.1	+	2.86
940	Tryptophan;L-Tryptophan;D-Tryptophan	54-12-6;73-22-3;153-94-6	C00806;C00078;C00525	C11H12N2O2	204.09	Amino acid and derivatives	205.1	188.1	+	3.77
941	Turanose	547-25-1	C19636	C12H22O11	342.116	Lipids	365.1	203.1	+	0.79
942	Tussilagine	80151-77-5	C10411	C10H17NO3	199.121	Alkaloids	200.1	182.1	+	3.85
943	UDP-D-galactose;Uridine diphosphategalactose	133-89-1;2956-16-3	C00029;C00052	C15H24N2O17P2	566.055	Nucleotide and its derivates	565	323	-	0.71
944	delta-Undecalactone	710-04-3		C11H20O2	184.146	Others	185.2	43.1	+	0.57
945	Uracil	66-22-8	C00106	C4H4N2O2	112.027	Nucleotide and its derivates	113	70	+	1.91
946	Uridine	58-96-8	C00299	C9H12N2O6	244.07	Nucleotide and its derivates	245.1	113	+	2.47
947	Urocanic acid	104-98-3	C00785	C6H6N2O2	138.043	Organic acids and derivates	139.1	93	+	4.21
948	Ursodeoxycholic acid	128-13-2	C07880	C24H40O4	392.293	Steroids and steroid derivatives	375.3	357.3	+	11.47
949	Ursolic acid	77-52-1	C08988	C30H48O3	456.7	Terpene	455.4	407	-	13.06
950	Valechlorine	51771-49-4		C22H31ClO8	458.171	Terpene	459.2	85.1	+	0.63
951	Valerenic acid	3569-10-6	C09743	C15H22O2	234.162	Terpene	235.2	161.1	+	11.24
952	Vanillic acid	121-34-6	C06672	C8H8O4	168.042	Phenols	169	65	+	3.78
953	Vasicine	6159-55-3	C10733	C11H12N2O	188.095	Alkaloids	189.1	171.1	+	3.76
954	Vasicinone	486-64-6	C10744	C11H10N2O2	202.074	Alkaloids	203.1	185.1	+	8.73
955	Veraguensin	19950-55-1	C10892	C22H28O5	372.194	Lignans	373.2	137.1	+	6.75
956	Veratramine	60-70-8	C10829	C27H39NO2	409.298	Alkaloids	410.3	295.2	+	11.98
957	(-)-Vestitol	35878-41-2	C16225	C16H16O4	272.105	Flavonoids	273.1	123	+	6.51
958	Vicenin 2	23666-13-9	C10195	C27H30O15	594.158	Flavonoids	595.2	577.2	+	4.98
959	Vidarabine	5536-17-4	C07195	C10H13N5O4	267.097	Nucleotide and its derivates	268.1	136.1	+	2.28
960	Vitamin A2 aldehyde	472-87-7	C05918	C20H26O	282.198	Terpene	283.2	173.1	+	11.25
961	Vitamin D2 (Ergocalciferol)	50-14-6	C05441	C28H44O	396.339	Vitamins and derivates	397.3	69.1	+	11.51
962	Vitamin K1	84-80-0	C02059	C31H46O2	450.35	Vitamins and derivates	451.4	187.1	+	13.44
963	Vitexin	3681-93-4	C01460	C21H20O10	432.106	Flavonoids	433.4	414.9	+	5.92
964	Vitexin 2''-O-beta-D-glucoside	61360-94-9	C04024	C27H30O15	594.158	Flavonoids	595.2	415.1	+	4.91
965	Withanolide A	32911-62-9		C28H38O6	470.267	Steroids and steroid derivatives	471.3	453.3	+	12.27
966	Xanthatin	26791-73-1	C09601	C15H18O3	246.126	Terpene	247.1	229.1	+	8.39
967	Xanthosine	146-80-5	C01762	C10H12N4O6	284.076	Nucleotide and its derivates	285.1	153	+	2.61
968	Xylometazoline	526-36-3	C07913	C16H24N2	244.194	Benzene and substituted derivatives	245.2	189.1	+	11.61
969	Yangonin	500-62-9	C09980	C15H14O4	258.089	Phenols	259.1	161.1	+	12.12
970	Yatein	40456-50-6	C10557	C22H24O7	400.152	Lignans	401.2	161.1	+	12.6
971	Yohimbic Acid	522-87-2		C20H24N2O3	340.179	Alkaloids	341.2	144.1	+	13.75
972	Yohimbine	146-48-5	C09256	C21H26N2O3	354.194	Alkaloids	353.2	335.2	-	12.13
973	Zeranol	26538-44-3	C14752	C18H26O5	322.178	Phenols	323.2	305.2	+	11.85
974	Zingerone	122-48-5	C17497	C11H14O3	194.094	Phenols	195.1	137.1	+	4.6

## Sheet: TableS2
Table S2. TCMSP database list
id	compound name	CAS	EXACT_MASS	MW	AlogP	Hdon	Hacc	OB (%)	Caco-2	BBB	DL	FASA-	TPSA	RBN	HL	Related diseases	Related tartgeted
1	(-)-alpha-Narcotine	128-62-1	413.147	413.46	3.01	0	8	53.29	0.89	0.36	0.88	75.69	0.21	4	13.55	867	15
2	(-)-Anonaine	1862-41-5	265.11	265.33	2.83	1	3	25.14	1.18	0.77	0.47	30.49	0.3	0	0	867	21
3	(-)-Catechin gallate	130405-40-2	442.09
4	(-)-Cinchonidine	485-71-2	294.173
5	(-)-Epiafzelechin	24808-04-6	274.084	274.29	2.19	4	5	23.74	0.19	-0.34	0.21	90.15	0.36	1	0	867	10
6	(-)-Epicatechin gallate	1257-08-5	442.09	442.4	3.16	7	10	3.01	-0.38	-1.41	0.75	177.14	0.38	4	0	867	1
7	(-)-Epigallocatechin	970-74-1	306.074	306.29	1.65	6	7	24.18	-0.22	-0.82	0.27	130.61	0.33	1	0	867	8
8	(-)-Hinokinin	26543-89-5	354.11	354.38	3.57	0	6	56.5	0.82	0.21	0.64	63.22	0.35	4	15.3	867	13
9	(-)-Maackiain	2035-15-6	284.068	284.28	2.44	1	5	75.18	0.89	0.4	0.54	57.15	0.3	0	11.72	867	17
10	(-)-Salsoline	89-31-6	193.11
11	(-)-Sedamine	497-88-1	219.162	219.36	2.4	1	2	38.25	0.99	0.93	0.08	23.47	0.31	3	7.12	0	0
12	(+)-Afzelechin	2545-00-8	274.084	274.29	2.19	4	5	28.54	0.06	-0.66	0.21	90.15	0.37	1	0	0	0
13	(+)-Glaucarubinone	1259-86-5	494.215
14	(+)-Lyoniresinol 9'-O-glucoside	87585-32-8	582.231
15	(+)-Pteryxin	13161-75-6	386.137	386.43	3.5	0	7	16	0.31	-0.19	0.53	92.04	0.34	5	0	867	10
16	(10E,12Z)-(9S)-9-Hydroperoxyoctadeca-10,12-dienoic acid	29774-12-7	312.23
17	(13E)-11a-Hydroxy-9,15-dioxoprost-13-enoic acid	22973-19-9	352.225
18	(2S,3R,4E)-2-Amino-4-heptadecene-1,3-diol	6918-48-5	285.267
19	(2S,5S)-trans-Carboxymethylproline	586409-91-8	173.069
20	(5-L-Glutamyl)-L-amino acid	5875-41-2	218.09
21	(E)-3-Hydroxy-5-methoxystilbene	35302-70-6	226.099
22	(R)-Acetoin	53584-56-8	88.0524
23	Menthofuran	494-90-6	150.104
24	(S)-2-Aceto-2-hydroxybutanoate		146.058
25	Actinidine	524-03-8	147.105	147.24	2.47	0	1	74.42	1.59	1.74	0.04	12.89	0.23	0	13.1	867	8
26	1-(alpha-Methyl-4-(2-methylpropyl)benzeneacetate)-beta-D-Glucopyranuronic acid	115075-59-7	382.163
27	1-Aminocyclopropanecarboxylic acid	22059-21-8	101.048
28	1-Caffeoylquinic acid	1241-87-8	354.095
29	1-Isomangostin	19275-44-6	410.173
30	1-Isomangostin hydrate	26063-95-6	428.184
31	1-Kestose	470-69-9	504.169
32	1-Methy-L-Histidine	332-80-9	169.085
33	1-Naphthol	90-15-3	144.058	144.18	2.47	1	1	47.41	1.63	1.74	0.04	20.23	0.46	0	11.91	0	0
34	1-Naphthylacetic acid	86-87-3	186.068
35	1-O-Caffeoylglucose	14364-08-0	342.095
36	1-Octacosanol	557-61-9	410.449	410.86	11.92	1	1	10.7	1.48	0.68	0.41	20.23	0.16	26	0	0	0
37	1-Phenylethanol	98-85-1	122.073	122.18	1.6	1	1	55.16	1.16	1.35	0.02	20.23	0.38	1	11.68	867	5
38	1,2-Dimethoxybenzene	91-16-7	138.068	138.18	1.8	0	2	36.82	1.58	1.78	0.02	18.46	0	2	11.57	0	1
39	1,2,5,6-Tetrahydro-4H-pyrrolo[3,2,1-ij]quinolin-4-one	57369-32-1	173.084
40	1,3-Diphenyl-2-propen-1-one;Chalcone	94-41-7	208.089	208.27	3.7	0	1	61.75	1.48	1.16	0.08	17.07	0.5	3	20.24	867	7
41	1,3,6-Trihydroxy-5-methoxyxanthone	41357-84-0	274.048
42	1,7-Diphenyl-4-hepten-3-one	79559-59-4	264.151	264.39	4.96	0	1	47.3	1.56	1.33	0.16	17.07	0.39	7	7.07	867	11
43	1'-Acetoxychavicol acetate	52946-22-2	234.089
44	11-Keto-beta-boswellic acid	17019-92-0	470.34	470.76	5.54	2	4	29.82	0.2	-0.32	0.74	74.6	0.28	1	0	0	0
45	12-O-tetradecanoylphorbol-13-acetate	16561-29-8	616.398
46	12-OPDA	85551-10-6	292.204
47	12(13)-EpOME		296.235
48	13(S)-HPODE	33964-75-9	312.23
49	13(S)-HPOT	67597-26-6	310.214
50	17-Hydroxyprogesterone	68-96-2	330.219
51	17alpha-Estradiol	57-91-0	272.178
52	1beta-Hydroxyalantolactone	68776-47-6	248.141
53	1H-Indole-2,3-dione	91-56-5	147.032	147.14	0.67	1	3	34.45	0.51	0.41	0.04	49.93	0.5	0	27.02	867	2
54	2-(2-Hydroxy-2-propyl)-5-methyl-5-vinyltetrahydrofuran	60047-17-8	170.131	170.28	1.43	1	2	69.43	1.17	1.43	0.04	29.46	0.3	2	11.4	867	14
55	2-(Methylamino)benzoic acid	119-68-6	151.063	151.18	1.24	2	3	52.98	0.98	1.04	0.03	49.33	0.4	2	31.05	867	3
56	2-Aminomuconate semialdehyde		141.043
57	2-Benzal-4-hydroxyacetophenone	2657-25-2	224.084
58	2-Hydroxy-3-(4-hydroxyphenyl)propenoic acid	52178-61-7	180.042
59	2-Hydroxy-3-carboxybenzalpyruvate	162794-83-4	236.032
60	2-Hydroxy-3-methylbenzalpyruvate		206.058
61	2-Hydroxy-6-oxo-6-(2-carboxyphenyl)-hexa-2,4-dienoate		262.048
62	S-2-Hydroxybutanoic acid	3347-90-8	104.047
63	2-Hydroxyethanesulfonate	107-36-8	125.999
64	2-Hydroxypyridine	142-08-5	95.0371
65	2-Hydroxyxanthone	1915-98-6	212.047
66	2-Isopropyl-3-oxosuccinate		174.053
67	2-Keto-6-acetamidocaproate	59403-50-8	187.084
68	2-O-Methylanigorufone	56252-05-2	286.099
69	2-Pentylfuran	3777-69-3	138.104	138.23	3.12	0	1	54.59	1.72	1.94	0.02	13.14	0.1	4	-1.96	867	2
70	2-Phenylacetamide	103-81-1	135.068
71	2,3-Dehydrosilybin A	25166-14-7	480.106
72	2,3-Dihydro-2-phenyl-4H-benzopyran-4-one	487-26-3	224.084	224.27	3.1	0	2	64.04	1.14	1.05	0.13	26.3	0.44	1	21.83	867	20
73	2,4-Dimethylphenol	105-67-9	122.073
74	2,5-Dihydroxybenzaldehyde	1194-98-5	138.032
75	2,6-Dimethyl-7-octene-2,3,6-triol	73815-21-1	188.141
76	2'-Deoxyinosine-5'-monophosphate	3393-18-8	332.052
77	2'-Deoxyuridine;Deoxyuridine	951-78-0	228.075
78	2'-Hydroxydaidzein	7678-85-5	270.053
79	2'-Hydroxygenistein	1156-78-1	286.048
80	2'-O-Methyladenosine	2140-79-6	281.112
81	2',3,5,7-Tetrahydroxyflavone	480-15-9	286.048
82	2',6'-Dihydroxy 4'-methoxydihydrochalcone	35241-55-5	272.105
83	20-COOH-Leukotriene B4	80434-82-8	366.204
84	20-HETE	79551-86-3	320.235
85	20(S)-Ginsenoside Rh2	78214-33-2	622.444	622.98	4.04	6	8	36.32	-0.51	-1.38	0.56	139.84	0.24	7	11.08	867	12
86	22-Dehydroclerosterol	26315-07-1	410.355
87	24-Methylenecycloartan-3-ol	1449-09-8	440.402	440.83	7.86	1	1	10.4	1.42	1.13	0.79	20.23	0.25	5	0	0	0
88	25-Hydroxyvitamin D2-25-glucuronide;25-Hydroxyvitamin D2 25-(beta-glucuronide)		588.366
89	3-(2-Hydroxyphenyl)-2-propenal	60125-23-7	148.052
90	3-(2,3-Dihydroxyphenyl)propanoate	3714-73-6	182.058
91	3-(3,4-Dihydroxy-5-methoxy)-2-propenoic acid	1782-55-4	210.053
92	3-(4-Hydroxyphenyl)-1-propanol	10210-17-0	152.084	152.21	1.74	2	2	23.95	0.7	0.39	0.03	40.46	0.32	3	0	0	0
93	3-(Carboxymethylamino)propanoic acid	505-72-6	147.053
94	3-alpha-hydroxy-5-alpha-androstane-17-one 3-D-glucuronide		466.257
95	3-Aminoisobutanoic acid	144-90-1	103.063
96	3-Butylidenephthalide	551-08-6	188.084	188.24	3	0	2	42.44	1.32	1.27	0.07	30.21	0.39	2	5.64	867	24
97	3-Carbamyl-1-methylpyridinium (1-Methylnicotinamide)	3106-60-3	136.064
98	3-Dehydroquinate	10534-44-8	190.048
99	3-Ethyl-1,2-benzenediol	933-99-3	138.068
100	3-Hydroxy-2-methylpyridine	1121-25-1	109.053	109.14	0.7	1	2	62.47	1.05	1.02	0.02	33.12	0	0	11.95	867	5
101	Isoferulic acid	537-73-5	194.058	194.2	1.62	2	4	50.83	0.49	0.01	0.06	66.76	0	3	2.45	867	12
102	3-Hydroxybenzoic acid	99-06-9	138.032	138.13	1.17	2	3	22.19	0.38	0.19	0.03	57.53	0.45	1	0	0	0
103	3-Isomangostin	19275-46-8	410.173
104	3-Isopropylmalate	921-28-8	176.068
105	3-Methoxy-4-hydroxyphenylglycolaldehyde	17592-23-3	182.058
106	3-Methoxy-4,5-methylenedioxycinnamaldehyde	74683-19-5	206.058
107	3-Methyl-L-histidine	368-16-1	169.085
108	3-Methylindole	83-34-1	131.073	131.19	2.61	1	0	69.67	1.81	2.04	0.03	15.79	0.25	0	5.67	0	1
109	3-Methylsalicylaldehyde	824-42-0	136.052
110	3-Methylxanthine	1076-22-8	166.049
111	3-Nitro-L-tyrosine	621-44-3	226.059
112	3-O-Acetyl-11-keto-beta-boswellic acid	67416-61-9	512.35	512.8	5.92	1	5	17.79	0.2	-0.14	0.67	80.67	0.28	3	0	0	0
113	3-Octyl alcohol	589-98-0	130.136	130.26	2.78	1	1	30.78	1.15	1.27	0.01	20.23	0.22	5	5.4	867	1
114	3-Oxoadipic acid	689-31-6	160.037
115	3-Oxopomolic acid	13849-90-6	470.34
116	3,4-Dihydrocoumarin	119-84-6	148.052	148.17	1.92	0	2	46.42	1.19	1.42	0.04	26.3	0.41	0	-2.29	867	12
117	3,4-Dihydroxyphenylacetaldehyde	5707-55-1	152.047
118	3,4,5-Trimethoxycinnamyl alcohol	30273-62-2	224.105
119	3,8'-Biapigenin	101140-06-1	538.09
120	3,9-Dihydroxypterocarpan	61135-91-9	256.074
121	3',4',7-Trihydroxyisoflavone	485-63-2	270.053
122	3alpha,6beta-Ditigloyloxytropan-7beta-ol	7159-86-6	337.189
123	4-Aminobutyric acid	56-12-2	103.063	103.14	-0.62	3	3	24.09	-0.26	-0.57	0.01	63.32	0	3	0	867	19
124	4-Hydroxy-3-methoxymandelate;Vanillylmandelic acid	55-10-7	198.053
125	4-Hydroxybenzaldehyde	123-08-0	122.037	122.13	1.32	1	2	29.98	0.82	0.63	0.02	37.3	0.43	1	0	867	4
126	4-Hydroxybutanoic acid	591-81-1	104.047	104.12	-0.33	2	3	103.17	-0.26	-0.51	0.01	57.53	0.29	3	11.39	867	17
127	4-Hydroxyphenyl-2-propionic acid	938-96-5	166.063
128	4-Hydroxyphenylacetylglutamic acid		281.09
129	4-Isopropylbenzoic acid	536-66-3	164.084	164.22	2.63	1	2	45.78	1.03	1.1	0.04	37.3	0.38	2	-3.13	867	13
130	4-Methoxycinnamaldehyde	1963-36-6	162.068	162.2	1.93	0	2	59.64	1.12	0.98	0.04	26.3	0.39	3	4.34	867	4
131	4-Methyl-5-thiazoleethanol	137-00-8	143.04
132	4-Methylumbelliferone	90-33-5	176.047	176.18	2.08	1	3	35.08	0.78	0.46	0.06	50.44	0.42	0	4.62	867	5
133	4-Methylumbelliferyl acetate	2747-05-9	218.058
134	4-O-alpha-D-Galactopyranuronosyl-D-galacturonic acid	5894-59-7	370.075
135	4-Pyridoxolactone	4753-19-9	165.043
136	4-Sulfobenzoate	636-78-2	201.994
137	4'-Demethylpodophyllotoxin	40505-27-9	400.116	400.41	1.86	2	8	27.05	0.04	-0.61	0.82	103.68	0.26	3	0	867	6
138	4'-Methoxyflavone	4143-74-2	252.079
139	4'-Prenyloxyresveratrol	69065-16-3	312.136
140	4',5,6,7-Tetramethoxyflavone;5,6,7-trimethoxy-2-(4-methoxyphenyl)chromen-4-one	1168-42-9	342.11
141	6-Hydroxy-4',5,7-trimethoxyflavone	6938-19-8	328.095
142	4',7-Isoflavandiol	531-95-3	242.094
143	5-(3-Pyridyl)-2-hydroxytetrahydrofuran	53798-73-5	165.079
144	5-Aminovaleric acid	660-88-8	117.079
145	5-Carboxyvanillic acid	2134-91-0	212.032
146	5-Heneicosylresorcinol	70110-59-7	404.365
147	5-Heptadecylresorcinol	41442-57-3	348.303
148	5-Hydroxyconiferaldehyde	249647-14-1	194.058
149	5-Hydroxylysine	1190-94-9	162.1
150	5-Hydroxymethylfurfural	67-47-0	126.032	126.12	0.67	1	3	45.07	0.05	-0.27	0.02	50.44	0.22	2	11.73	867	20
151	5-Hydroxymethyluracil	4433-40-3	142.038
152	5-Hydroxytryptophan	56-69-9	220.085
153	5-Methyl-2-furaldehyde	620-02-0	110.037	110.12	1.13	0	2	43.92	1.07	1.48	0.01	30.21	0.16	1	11.9	867	4
154	5-Methyldeoxycytidine	838-07-3	241.106
155	5-oxoproline	98-79-3	129.043
156	5-Phenyl-1,3-oxazinane-2,4-dione		191.058
157	5-Tricosyl-1,3-benzenediol	70110-60-0	432.397
158	5,6-DHET	213382-49-1	338.246
159	5,6-Dihydroxyindole	3131-52-0	149.048
160	Mefenamic Acid	61-68-7	241.11
161	5'-Deoxyadenosine	4754-39-6	251.102
162	5'-S-Methyl-5'-thioadenosine	2457-80-9	297.09
163	5(S)-HPETE	71774-08-8	336.23
164	6-Aminocaproic acid	60-32-2	131.095
165	6-Gingerol	23513-14-6	294.183	294.43	3.47	2	4	35.64	0.54	-0.08	0.16	66.76	0.23	10	3.05	867	26
166	6-Hydroxykaempferol	4324-55-4	302.043	302.25	1.5	5	7	62.13	0.16	-0.71	0.27	131.36	0.35	1	14.29	867	10
167	6-hydroxynicotinic acid	5006-66-6	139.027
168	6-Methoxymellein	13410-15-6	208.074
169	6,7-Dehydroferruginol	34539-84-9	284.214
170	6,8-Diprenylnaringenin	68236-11-3	408.194
171	6''-O-Acetylglycitin	134859-96-4	488.132	488.48	0.79	4	11	27.06	-0.71	-1.62	0.85	165.12	0.27	7	0	867	2
172	7-(4-Hydroxyphenyl)-1-phenyl-4-hepten-3-one	100667-52-5	280.146
173	7-Ethoxycoumarin	31005-02-4	190.063
174	7-Ethyl-10-Hydroxycamptothecin	86639-52-3	392.137
175	7-Hydroxyflavone	6665-86-7	238.063
176	7-Methylguanine	578-76-7	165.065
177	7-Methylxanthine	552-62-5	166.049
178	7,8-Dihydroxyflavone	38183-03-8	254.058
179	7alpha-Hydroxypregnenolone	30626-96-1	332.235
180	7beta-(3-Ethyl-cis-crotonoyloxy)-1alpha-(2-methylbutyryloxy)-3,14-dehydro-Z-notonipetranone	80514-14-3	430.272
181	8-Amino-7-oxononanoic acid	4707-58-8	187.121
182	8-Azabicyclo-3.2.1-octan-3-ol	501-33-7	127.1
183	8-Geranyloxypsoralen	7437-55-0	338.152
184	8-Methylnonenoate	59320-77-3	170.131
185	8,9-DiHETrE	192461-96-4	338.246
186	9-Hydroxycalabaxanthone	35349-68-9	408.157
187	9-Methoxy-alpha-lapachone	35241-80-6	272.105
188	9-OxoODE	54232-59-6	294.219
189	9-Riburonosyladenine	3415-09-6	281.076
190	9,10-DHOME	263399-34-4	314.246
191	Abscisic acid;(S)-Abscisic acid	21293-29-8	264.136	264.35	2	2	4	63.67	0.13	-0.2	0.13	74.6	0.35	3	5.51	867	3
192	Abyssinone V	77263-11-7	408.194
193	Acetic acid m-cresyl ester	122-46-3	150.068
194	Acetovanillone	498-02-2	166.063	166.19	1.29	1	3	31.71	0.74	0.52	0.04	46.53	0.33	2	24.75	867	8
195	N-Acetyl-D-tryptophan	2280-01-5	246.1
196	Acetylcholine chloride	60-31-1	181.087
197	Acitretin	55079-83-9	326.188
198	Actinidic acid	341971-45-7	486.335
199	Adenine	73-24-5	135.054	135.15	-0.58	3	4	62.81	-0.3	-0.63	0.03	80.48	0	0	13.33	867	4
200	Adenosine	58-61-7	267.097	267.28	-2.02	5	8	18.32	-1.31	-1.61	0.18	138.49	0.22	2	0	0	0
201	Adenosine 2',3'-cyclic phosphate	634-01-5	329.053
202	Adenosine 3'-monophosphate	84-21-9	347.063
203	Adenosine 3',5'-diphosphate	1053-73-2	427.029
204	Adenosine 5'-monophosphate	61-19-8	347.063
205	Adrenosterone	382-45-6	300.173
206	Afzelin	482-39-3	432.106	432.41	0.57	6	10	3.83	-0.77	-1.76	0.7	170.05	0.34	3	0	867	4
207	Agnuside	11027-63-7	466.148	466.48	-1.33	6	11	22.01	-1.92	-2.53	0.83	175.37	0.32	7	0	867	1
208	Agrocybenine	178764-92-6	206.142
209	AICA ribonucleotide	3031-94-5	338.063
210	Alantolactone	546-43-0	232.146	232.35	3.31	0	2	53.29	1.3	1.42	0.15	26.3	0.3	0	7.93	867	5
211	Alisol A	19885-10-0	490.366	490.8	3.88	4	5	18.28	-0.48	-0.91	0.81	97.99	0.26	5	0	867	1
212	Allicin	539-86-6	162.017	162.3	1.51	0	1	78.41	0.98	1.22	0.01	61.58	0.43	5	4.83	0	0
213	Alliin	556-27-4	177.046	177.25	-0.83	3	4	86.68	-0.57	-1.04	0.02	99.6	0.38	5	5.07	867	5
214	Allocryptopine	24240-04-8;485-91-6	369.158	369.45	3.15	0	6	25.53	0.86	0.43	0.72	57.23	0.24	2	0	867	32
215	Alloimperatorin	642-05-7	270.089	270.3	3.79	1	4	36.31	0.91	0.5	0.22	63.58	0.29	2	-2.39	867	15
216	Allopregnanolone	516-54-1	318.256
217	Allysine(6-Oxo DL-Norleucine)	1962-83-0	145.074
218	Aloeemodin	481-72-1	270.053	270.25	1.67	3	5	83.38	-0.12	-1.07	0.24	94.83	0	1	31.49	867	24
219	Aloperine	56293-29-9	232.194
220	Alpha-caryophyllene	6753-98-6	204.188	204.39	5.04	0	0	22.98	1.88	2.08	0.06	0	0	0	0	867	9
221	alpha-Cyperone	473-08-5	218.167	218.37	3.81	0	1	35.53	1.42	1.52	0.1	17.07	0.3	1	5.07	867	4
222	alpha-D-Glucose	492-62-6	180.063	180.18	-2.51	5	6	50.38	-1.93	-4.47	0.04	110.38	0.27	1	11.12	867	30
223	alpha-Hexylcinnamaldehyde	101-86-0	216.151
224	alpha-Irone	79-69-6	206.167
225	alpha-Mangostin	6147-11-1	410.173	410.5	5.86	3	6	24.4	0.85	0.02	0.63	100.13	0.24	5	0	0	0
226	alpha-Peltatin	568-53-6	400.116
227	alpha-Spinasterol	481-18-5	412.371	412.77	7.64	1	1	42.98	1.44	1.04	0.76	20.23	0.21	5	5.32	867	3
228	alpha-Tocopherol	59-02-9	430.381	430.79	10.42	1	2	14.26	1.7	1.67	0.55	29.46	0.24	12	0	867	2
229	Alpha-Toxicarol	82-09-7	410.137
230	Altholactone	65408-91-5	232.074
231	Amentoflavone	1617-53-4	538.09	538.48	4.36	6	10	2.95	-0.31	-1.93	0.65	181.8	0.38	3	0	0	0
232	Aminomalonic acid	1068-84-4	119.022
233	Amygdalin	29883-15-6	457.158	457.48	-2.3	7	12	4.42	-1.91	-2.4	0.61	202.32	0.33	7	0	867	7
234	Anacrotine	5096-49-1	351.168
235	Anatabine	581-49-7	160.1
236	Androsterone	53-41-8	290.225
237	Angelicin	523-50-2	186.032	186.17	2.2	0	3	19.6	1.05	0.86	0.1	43.35	0.26	0	0	867	2
238	Angustifoline	550-43-6	234.173
239	Anthranilic acid	118-92-3	137.048	137.15	0.69	3	3	60.35	0.25	0.15	0.03	63.32	0.41	1	11.9	867	4
240	Anthraquinone	84-65-1	208.052	208.22	2.81	0	2	56.1	0.86	0.29	0.14	34.14	0.49	0	33.53	867	4
241	Antirhine	16049-28-8	296.189
242	Apigenin	520-36-5	270.053	270.25	2.33	3	5	23.06	0.43	-0.61	0.21	90.9	0.41	1	0	867	80
243	Arachidonic acid	506-32-1	304.24	304.52	6.41	1	2	45.57	1.27	0.58	0.2	37.3	0.26	14	7.56	867	4
244	Arjunolic acid	465-00-9	488.35	488.78	4.36	4	5	23.22	-0.32	-1.01	0.72	97.99	0.24	2	0	0	0
245	Aromadendrin	480-20-6	288.063	288.27	1.75	4	6	24.15	-0.06	-0.62	0.24	107.22	0.41	1	0	867	3
246	Artemisinin	63968-64-9	282.147	282.37	3.14	0	5	49.88	0.5	0.49	0.31	53.99	0.3	0	-0.59	867	15
247	Artesunate	88495-63-0	384.178	384.47	2.96	1	8	15.89	-0.28	-0.61	0.65	100.52	0.32	5	0	0	0
248	Ascorbic acid	50-81-7	176.032	176.14	-1.76	4	6	13.34	-0.86	-1.38	0.04	107.22	0.37	2	0	867	6
249	Asebogenin	520-42-3	288.1
250	Asp-Phe methyl ester;Aspartame	22839-47-0	294.122
251	Astragalin	480-10-4	448.101	448.41	-0.32	7	11	14.03	-1.34	-1.97	0.74	190.28	0.34	4	0	867	16
252	Astringin	29884-49-9	406.126	406.42	0.84	7	9	2.99	-1.08	-1.82	0.55	160.07	0.36	5	0	867	3
253	Astrocasine	2114-92-3	310.205
254	Atranorin	479-20-9	374.1
255	Atropaldehyde	4432-63-7	132.058
256	Avenanthramide A	108605-70-5	299.079
257	Avicularin	572-30-5	434.085	434.38	-0.08	7	11	2.06	-1.09	-1.98	0.7	190.28	0.33	4	0	867	4
258	Azadirachtin	11141-17-6	720.263	720.79	-1.64	3	16	7.5	-1.1	-1.58	0.09	212.04	0.26	9	0	0	0
259	Bakkenolide A	19906-72-0	234.162
260	Baldrinal	18234-46-3	218.058
261	Belladonnine	510-25-8	542.314
262	Bellidifolin	2798-25-6	274.048	274.24	2.15	3	6	27.1	0.59	-0.24	0.24	100.13	0.31	1	0	0	0
263	Benzaldehyde	100-52-7	106.042	106.13	1.59	0	1	32.63	1.32	1.66	0.01	17.07	0.44	1	12.07	867	6
264	Benzocaine	94-09-7	165.079
265	Benzoin	119-53-9	212.084
266	Benzoyl glucuronide (Benzoic acid)	19237-53-7	298.069
267	Benzoylagmatine		234.148
268	Benzyl acetate	140-11-4	150.068	150.19	1.61	0	2	20.79	1.24	1.46	0.03	26.3	0.35	3	0	0	0
269	Benzyl cinnamate	103-41-3	238.099	238.3	3.74	0	2	78.8	1.37	1.02	0.12	26.3	0.45	5	8.38	867	6
270	Bergamotine	7380-40-7	338.152	338.43	5.48	0	4	41.73	1.12	0.7	0.42	52.58	0.28	6	2.06	867	6
271	Bergapten	484-20-8	216.042	216.2	2.19	0	4	42.21	0.94	0.69	0.13	52.58	0.21	1	-3.6	0	0
272	Bergaptol	486-60-2	202.027	202.17	1.94	1	4	24.22	0.66	0.34	0.12	63.58	0.25	0	0	867	1
273	beta-Alanine	107-95-9	89.0477
274	Beta-Carotene	7235-40-7	536.438	536.96	12	0	0	37.18	2.25	1.52	0.58	0	0.33	10	4.36	867	22
275	beta-Costic acid	3650-43-9	234.162	234.37	3.93	1	2	30.83	1.02	1.03	0.11	37.3	0.31	2	0.76	867	3
276	beta-Cryptoxanthin	472-70-8	552.433	552.96	10.76	1	1	25.16	1.84	0.39	0.57	20.23	0.32	10	0	0	0
277	Beta-D-Fructose 2-phosphate	19046-69-6	260.03
278	beta-Glucogallin	13405-60-2	332.074	332.29	-1.27	7	10	17.89	-1.58	-2.09	0.25	177.14	0.34	4	0	0	0
279	beta-Lactose	5965-66-2	342.116
280	Beta-mangostin	20931-37-7	424.189
281	beta-Nicotinamide mononucleotide	1094-61-7	334.057
282	Beta-Sitosterol	83-46-5	414.386	414.69	5.03	0	3	15	1.23	1	0.81	35.53	0.19	0	0	867	1
283	Beta-Tocotrienol	490-23-3	410.318
284	Beta-Tyrosine	6049-54-3	181.074
285	Betaine aldehyde	7418-61-3	101.084
286	Betulalbuside A	64776-96-1	332.184
287	Betulin	473-98-3	442.381	442.8	6.31	2	2	15.48	0.84	0.35	0.78	40.46	0.24	2	0	0	0
288	Bilirubin	635-65-4	584.263	584.73	5.01	6	8	16.53	-0.53	-1.64	0.75	171.9	0.36	12	0	0	0
289	Biliverdin	114-25-0	582.248	582.71	4.08	5	9	23.79	-0.63	-2	0.75	169	0.37	11	0	0	0
290	Biochanin A	491-80-5	284.068	284.28	2.32	2	5	25.21	0.65	-0.12	0.24	79.9	0	2	0	867	25
291	Bisabolol oxide A	22567-36-8	238.193
292	Blumeatin	118024-26-3	302.079
293	Bovinic acid	2540-56-9	280.24
294	Brazilin	474-07-7	286.084
295	Bromocriptine	25614-03-3	653.221
296	Bruceine D	21499-66-1	410.158	410.46	-1.98	5	9	15.99	-1.17	-1.43	0.75	153.75	0.37	0	0	0	0
297	Bufalin	465-21-4	386.246
298	Bufotaline	471-95-4	444.251
299	Butein	487-52-5	272.068	272.27	2.63	4	5	1.37	0.22	-0.74	0.17	97.99	0.44	3	0	0	0
300	Butin	492-14-8	272.068	272.27	2.3	3	5	69.94	0.3	-0.4	0.21	86.99	0.4	1	16.8	867	7
301	Butyl 4-Hydroxybenzoate	94-26-8	194.094
302	Byakangelicol	26091-79-2	316.095	316.33	2.47	0	6	41.42	0.76	0.14	0.36	74.34	0.22	4	-2.42	867	3
303	C-Veratroylglycol	168293-10-5	212.068
304	Caffeic acid	331-39-5	180.042	180.17	1.37	3	4	54.97	0.27	0.11	0.05	77.76	0	2	1.63	867	9
305	Caffeine	58-08-2	194.08	194.22	-0.1	0	5	89.46	0.58	-0.01	0.08	61.82	0.15	0	13.64	867	54
306	Cajanol	61020-70-0	316.095
307	Calenduloside E	26020-14-4	632.392	632.92	4.88	5	9	12.84	-0.62	-1.11	0.34	153.75	0.27	4	0	0	0
308	Calycosin	20575-57-9	284.068	284.28	2.32	2	5	47.75	0.52	-0.43	0.24	79.9	0	2	17.1	867	22
309	Calystegine A6	177794-04-6	159.09
310	Calystegine B2	127414-85-1	175.084
311	Campesterol	474-62-4	400.371	400.76	7.63	1	1	37.58	1.31	0.93	0.71	20.23	0	5	4.71	867	6
312	Camptothecin	7689-03-4	348.111	348.38	1.75	1	6	61.04	0.16	-0.48	0.81	81.42	0.4	1	8.07	867	19
313	Cannabinol	521-35-7	310.193	310.47	6.2	1	2	22.04	1.51	1.05	0.32	29.46	0.3	4	0	0	0
314	Cantharidin	56-25-7	196.074	196.22	0.72	0	4	51.23	0.25	0.15	0.1	52.6	0.4	0	13.5	867	12
315	Canthaxanthin	514-78-3	564.397	564.92	9.72	0	2	41.59	1.39	-0.35	0.56	34.14	0.36	10	3.87	0	0
316	Capecitabine	154361-50-9	359.149
317	Capsanthin	465-42-9	584.423	584.96	8.82	2	3	47.52	0.64	-1.32	0.51	57.53	0.36	11	3.05	0	0
318	Capsidiol	37208-05-2	236.178	236.39	2.36	2	2	23.36	0.68	0.54	0.11	40.46	0.25	1	0	0	0
319	Carbendazim	10605-21-7	191.069
320	Carbofuran	1563-66-2	221.105
321	Cardanol (C15:1)	501-26-8	302.261	302.55	7.99	1	1	17.77	1.77	1.76	0.21	20.23	0.25	13	0	0	0
322	Carnosol	5957-80-2	330.183	330.46	4.34	2	4	14.96	0.8	0.56	0.43	66.76	0.28	1	0	867	7
323	Carvacryl acetate	6380-28-5	192.115	192.28	3.28	0	2	29.98	1.25	1.43	0.05	26.3	0.3	3	0	867	22
324	Caryophyllene oxide	1139-30-6	220.183	220.39	3.52	0	1	29.06	1.57	1.7	0.13	12.53	0.27	0	0	867	8
325	Cassiaside B	119170-51-3	566.164
326	Cassythicine	5890-28-8	325.131
327	Catalpalactone	1585-68-8	258.089
328	Cathinone	71031-15-7	149.084
329	Cauloside A	17184-21-3	604.398	604.91	4.1	5	8	6.84	-0.82	-1.48	0.4	136.68	0.24	4	0	0	0
330	Cedeodarin	31076-39-8	334.069
331	Cephalotaxine	24316-19-6	315.147
332	Cevadine	62-59-9	591.341
333	Chalconaringenin	73692-50-9	272.068
334	Chalepensin	13164-03-9	254.094
335	(S)-Cheilanthifoline		325.131	325.39	3.15	1	5	46.51	0.91	0.52	0.72	51.16	0.25	1	6.05	867	29
336	Chlorogenic acid	327-97-9	354.095	354.34	-0.27	6	9	13.61	-1.33	-1.79	0.31	164.75	0.39	5	0	867	1
337	Cholesterol	57-88-5	386.355	386.73	7.38	1	1	37.87	1.43	1.13	0.68	20.23	0.2	5	4.52	867	4
338	Chrysin dimethylether	21392-57-4	282.089
339	Chrysoeriol 7-apiosylglucoside	33579-63-4	594.158
340	Chrysophanol;Chrysophanic acid; Chrysophanol	481-74-3	254.058	254.25	2.76	2	4	18.64	0.62	-0.2	0.21	74.6	0.44	0	0	867	12
341	Cianidanol	154-23-4	290.079
342	Cimifugin	37921-38-3	306.11	306.34	1.13	2	6	13.49	-0.09	-1.09	0.29	89.13	0.18	3	0	0	0
343	Cinchonine	118-10-5	294.173
344	Cinnamaldehyde	14371-10-9;104-55-2	132.058	132.17	1.95	0	1	31.99	1.35	1.48	0.02	17.07	0.48	2	4.73	867	12
345	Cinnamic acid	621-82-9	148.052	148.17	1.9	1	2	19.68	0.91	0.96	0.03	37.3	0.47	2	0	867	9
346	Cinnamyl acetate	103-54-8	176.084	176.23	2.07	0	2	21.15	1.29	1.29	0.04	26.3	0.38	4	0	0	0
347	Cinnamyl alcohol	104-54-1	134.073	134.19	1.69	1	1	27.87	1.14	1.13	0.02	20.23	0.42	2	0	0	0
348	Cinnamyl cinnamate	122-69-0	264.115	264.34	4.21	0	2	63.38	1.44	0.9	0.17	26.3	0.45	6	6.07	867	1
349	cis-2-Methylaconitate	6061-93-4	188.032
350	cis-Aconitic acid	585-84-2	174.016	174.12	-0.41	3	6	11.12	-0.82	-1.23	0.04	111.9	0.42	4	0	867	1
351	cis-Gondoic acid	5561-99-9	310.287	310.58	7.75	1	2	30.7	1.2	0.8	0.2	37.3	0.21	17	4.79	867	2
352	cis-Zeatin	32771-64-5	219.112
353	Citreorosein	481-73-2	286.048	286.25	1.4	4	6	22.19	-0.38	-1.26	0.27	115.06	0.4	1	0	0	0
354	Citronellyl acetate	150-84-5	198.162
355	Citrostadienol	474-40-8	426.386	426.8	8.15	1	1	43.28	1.41	0.97	0.78	20.23	0.24	5	5.64	867	6
356	Cleomiscosin A	76948-72-6	386.1	386.38	2.49	2	8	68.83	0.21	-0.53	0.66	107.59	0.26	4	3.39	867	18
357	Cochlearine	52418-07-2	261.136
358	Colchicine	64-86-8	399.168	455.6	1	1	7	3.85	0.52	0.1	0.78	83.09	0.16	5	0	0	1
359	Colneleic acid	52761-34-9	294.219
360	Coniferyl alcohol	458-35-5;32811-40-8	180.079	180.22	1.41	2	3	44.88	0.55	0.02	0.05	49.69	0.32	3	2.71	867	18
361	Coniferylaldehyde	458-36-6	178.063	178.2	1.67	1	3	49.26	0.82	0.58	0.05	46.53	0.38	3	3.05	867	11
362	Convolvine	537-30-4	291.147
363	Cordycepin	73-03-0	251.102
364	Cornin	548-37-8	388.137	388.41	-2.26	4	10	12.69	-1.42	-1.99	0.44	151.98	0.28	5	0	867	2
365	Cortolone-3-glucuronide		542.273
366	Costunolide	553-21-9	232.146	232.35	4.02	0	2	29.07	1.28	1.42	0.11	26.3	0.36	0	0	0	0
367	Crategolic acid	4373-41-5	472.355	472.78	5.46	3	4	15.54	0.1	-0.55	0.74	77.76	0.25	1	0	0	0
368	Crotonoside	1818-71-9	283.092	283.28	-2.19	6	9	4.28	-1.73	-1.94	0.21	159.51	0.32	2	0	0	0
369	Cryptomeridiol	4666-84-6	240.209	240.43	2.7	2	2	36.71	0.68	0.4	0.11	40.46	0	1	8.04	867	2
370	Cucurbitacin E	18444-66-1	556.304	556.76	2.09	3	8	7.51	-0.64	-1.14	0.75	138.2	0.32	6	0	0	0
371	Curcolone	17015-43-9	246.126
372	Curcumenone	100347-96-4	234.162	234.37	2.23	0	2	34.17	0.91	0.61	0.11	34.14	0.29	3	5.82	0	0
373	Curcumin	458-37-7	368.126	368.41	3.36	3	6	5.15	0.5	-0.76	0.41	96.22	0.32	7	0	0	0
374	Cyanidin	13306-05-3	286.048	287.26	1.67	5	6	1.36	0.17	-0.51	0.24	114.29	0.34	1	0	867	9
375	Cyanidin 3-O-rutinoside	28338-59-2	594.158
376	Cyanidin-3-O-rutinoside chloride	18719-76-1	630.135
377	Cyclocurcumin	153127-42-5	368.126
378	Cycloeucalenol	469-39-6	426.386	426.8	7.59	1	1	39.73	1.42	1.04	0.79	20.23	0.23	5	5.01	0	0
379	Cynarin	30964-13-7	516.127	516.49	1.56	7	12	31.76	-0.95	-2.37	0.68	211.28	0.37	9	3.13	0	0
380	Cynaroside	5373-11-5	448.101
381	CYS-GLY;Cysteinylglycine	19246-18-5	178.041
382	Cytidine	65-46-3	243.086
383	Cytosine	71-30-7	111.043	111.12	-0.99	3	4	50.04	0.31	0.33	0.02	71.77	0.32	0	11.83	0	0
384	D-alpha-Aminobutyric acid	2623-91-8	103.063	103.14	-0.08	3	3	68.78	-0.16	-0.44	0.01	63.32	0.32	2	11.38	867	37
385	D-Arabinose 5-phosphate	13137-52-5	230.019
386	D-Aspartic acid	1783-96-6	133.038
387	D-Glutamine	5959-95-5	146.069	146.17	-1.53	5	5	87.9	-0.96	-1.47	0.02	106.41	0.35	4	11.34	867	11
388	D-Maltose	69-79-4	342.116
389	D-Pinitol	10284-63-6	194.079	194.21	-2.66	5	6	22.57	-1.54	-3.86	0.05	110.38	0	1	0	0	0
390	D-Proline	344-25-2	115.063
391	D-Serine	312-84-5	105.043
392	D-Urobilin	3947-38-4	588.295
393	Daidzein-4',7-diglucoside	53681-67-7	578.164	578.57	-1.48	8	14	47.27	-2.53	-4.06	0.67	228.97	0.31	7	16.18	867	1
394	Daidzin	552-66-9	416.111	416.41	0.43	5	9	14.32	-1	-1.94	0.73	149.82	0.32	4	0	867	14
395	Dalbergin	482-83-7	268.074	268.28	3.1	1	4	78.18	0.83	0.23	0.2	59.67	0.32	2	2.3	867	16
396	Daphnoretin	2034-69-7	352.058	352.31	2.95	1	7	20.57	0.29	-0.57	0.58	99.11	0.34	3	0	867	13
397	Darlingine	58471-10-6	219.126
398	Decursinol	23458-02-8	246.089	246.28	2.03	1	4	23.51	0.49	-0.13	0.18	59.67	0.29	0	0	0	0
399	Deethylatrazine	6190-65-4	187.062
400	Dehydroepiandrosterone	53-43-0	288.209
401	Delphinidin	528-53-0	302.043	303.26	1.4	6	7	40.63	-0.02	-0.81	0.28	134.52	0.35	1	1.16	867	8
402	Delta-Nonalactone	3301-94-8	156.115
403	Delta-Tocotrienol	25612-59-3	396.303
404	Demethoxycapillarisin	61854-36-2	286.048	286.25	2.83	3	6	52.33	0.31	-0.31	0.25	100.13	0.36	2	16.67	867	13
405	Demethoxyencecalin	19013-07-1	202.099
406	Denudatine	26166-37-0	343.251	343.56	2.25	2	3	12.93	0.67	0.54	0.67	43.7	0.22	1	0	0	0
407	Deoxyadenosine	958-09-8	251.102
408	Deoxycorticosterone	64-85-7	330.219
409	Deoxylapachol	3568-90-9	226.099	226.29	3.58	0	2	24.38	0.92	0.38	0.11	34.14	0.42	2	0	0	0
410	Deoxypodophyllotoxin	19186-35-7	398.137	398.44	3.21	0	7	37.75	0.76	0.33	0.83	72.45	0.2	4	11.52	867	20
411	Deoxyvasicinone	530-53-0	186.079	186.23	1.29	0	3	56.29	1.04	0.61	0.1	34.89	0.32	0	10.53	867	15
412	Desmethylxanthohumol	115063-39-3	340.131
413	Desoxypeganine	495-59-0	172.1
414	Dexamethasone	50-02-2	392.2
415	DG(16:0/16:0/0:0)	30334-71-5	568.507
416	dGDP	3493-09-2	427.029
417	Dhurrin	499-20-7	311.101
418	Diacetoxy-6-gingerdiol	143615-75-2	380.22
419	Diallyl disulfide	2179-57-9	146.022	146.3	2.62	0	0	49.28	1.8	1.94	0.01	50.6	0.46	5	4.43	867	4
420	Dictamnine	484-29-7	199.063	199.22	2.36	0	3	31.39	1.29	1.01	0.11	35.26	0.28	1	1.14	0	0
421	Dihydrocapsaicin	19408-84-5	307.215	307.48	4.33	2	4	47.07	0.98	0.47	0.19	58.56	0.22	10	2.98	0	0
422	Dihydroconiferyl alcohol	2305-13-7	182.094
423	Dihydrokavain	587-63-3	232.11
424	Dihydromethysticin	19902-91-1	276.1
425	Dihydromyricetin	27200-12-0	320.053	320.27	1.22	6	8	23.48	-0.44	-1.09	0.31	147.68	0.39	1	0	867	7
426	Dihydrorobinetin	4382-33-6	304.058
427	Dihydrotestosterone	521-18-6	290.225
428	Dihydrozeatin	23599-75-9	221.128
429	Dimethylbenzimidazole	582-60-5	146.084
430	Diosmetin	520-34-3	300.063	300.28	2.32	3	6	31.14	0.46	-0.66	0.27	100.13	0.34	2	16.34	867	10
431	Diosmin	520-27-4	608.174	608.6	-0.44	8	15	12.7	-1.93	-2.7	0.66	238.2	0.29	7	0	867	10
432	Dipterocarpol	471-69-2	442.381	442.8	6.92	1	2	41.71	1.01	0.42	0.76	37.3	0.27	4	7.06	0	0
433	DL-Alanine;L-Alanine	302-72-7;56-41-7	89.0477	89.11	-0.6	3	3	87.69	-0.34	-0.77	0.01	63.32	0	1	11.58	867	72
434	DL-Benzylsuccinic acid	884-33-3	208.074
435	DL-Dihydrozeatin	14894-18-9	221.128
436	Norvaline	6600-40-4	117.079
437	DL-Tyrosine	556-03-6	181.074
438	Docosahexaenoic acid	6217-54-5	328.24
439	Droserone	478-40-0	204.042
440	dUMP	964-26-1	308.041
441	Ecgonine	481-37-8	185.105
442	Echinacoside	82854-37-3	786.258	786.81	-1.36	12	20	3.14	-2.89	-3.96	0.38	324.44	0.3	14	0	0	0
443	Eicosapentaenoic acid	10417-94-4	302.225	302.5	5.97	1	2	45.66	1.34	0.8	0.21	37.3	0.34	13	5.35	867	2
444	Encecalin	20628-09-5	232.11	232.3	2.34	0	3	21.36	1.17	1	0.11	35.53	0.28	2	0	867	30
445	Enol-phenylpyruvate	5801-57-0	164.047
446	Enoxacin	74011-58-8	320.128
447	Enterolactone	78473-71-9	298.121
448	Ephedrine	299-42-3	165.115	165.26	1.24	2	2	43.35	0.92	0.99	0.03	32.26	0.34	3	2.61	867	25
449	Epiandrosterone	481-29-8	290.225
450	(+)-Epicatechin	35323-91-2	290.079	290.29	1.92	5	6	48.96	0.02	-0.64	0.24	110.38	0.34	1	0.63	867	6
451	Epitulipinolide	24164-13-4	290.152
452	Ergosterol peroxide	2061-64-5	428.329	428.72	6.73	1	3	44.39	0.86	0.43	0.82	38.69	0.24	4	4.06	0	0
453	Eriodictyol	552-58-9	288.063	288.27	2.03	4	6	71.79	0.17	-0.54	0.24	107.22	0.38	1	15.81	867	9
454	Erucic acid	112-86-7	338.318	338.64	8.66	1	2	28.56	1.2	0.85	0.26	37.3	0.2	19	0	867	15
455	Erythritol	149-32-6	122.058	122.14	-1.92	4	4	59.62	-1.3	-3.32	0.01	80.92	0.21	3	11.25	867	15
456	Erythrodiol	545-48-2	442.381	442.8	6.21	2	2	17.53	0.95	0.51	0.76	40.46	0	1	0	0	0
457	Erythrose	583-50-6	120.042
458	Esculin	531-75-9	340.079	340.31	-0.54	5	9	20.43	-1.18	-1.81	0.36	149.82	0.27	3	0	867	2
459	Estradiol-17beta 3-sulfate	481-96-9	352.134
460	Estriol	50-27-1	288.173	288.42	2.85	3	3	27.32	0.35	-0.16	0.36	60.69	0.28	0	0	867	7
461	Estriol 3-sulfate 16-glucuronide	4661-65-8	544.161
462	Ethyl 3,4,5-trimethoxybenzoate	6178-44-5	240.1
463	Ethyl caproate	123-66-0	144.115	144.24	2.41	0	2	22.95	1.2	1.34	0.02	26.3	0.22	6	0	867	2
464	Ethyl cinnamate	103-36-6	176.084	176.23	2.5	0	2	20.54	1.3	1.25	0.04	26.3	0.39	4	0	867	4
465	Ethyl gallate	831-61-8	198.053	198.19	1.23	3	5	25.61	0.33	0.11	0.06	86.99	0.34	3	0	867	5
466	Ethyl isovalerate	108-64-5	130.099
467	Ethyl trans-p-methoxycinnamate	1929-30-2	206.094	206.26	2.49	0	3	23.36	1.11	0.82	0.06	35.53	0.31	5	0	0	0
468	Etiocholanolone	53-42-9	290.225
469	Exemestane	107868-30-4	296.178
470	Ferruginol	514-62-5	286.23	286.5	5.98	1	1	36.07	1.63	1.54	0.25	20.23	0.25	1	-0.16	867	12
471	Ferulic acid; Trans-Ferulic acid	1135-24-6;537-98-4	194.058	194.2	1.62	2	4	39.56	0.47	-0.03	0.06	66.76	0.34	3	2.38	867	16
472	Fingolimod hydrochloride	162359-56-0	307.251
473	Fisetin	528-48-3	288.063	286.25	1.77	4	6	52.6	0.21	-0.69	0.24	111.13	0.41	1	15.06	867	46
474	Flavone	525-82-6	222.068	222.25	3.14	0	2	25.88	1.34	1.08	0.13	30.21	0.46	1	0	867	48
475	Folinic acid	58-05-9	473.166	473.5	-0.04	8	14	23.6	-1.7	-2.58	0.74	220.1	0.34	9	0	0	0
476	Formononetin	485-72-3	268.074	270.3	2.7	1	4	66.39	0.73	0.12	0.21	55.76	0.34	2	16.96	867	23
477	Formylanthranilic acid	3342-77-6	165.043
478	Forskolin	66575-29-9	410.23
479	Fraxetin	574-84-5	208.037
480	Fucosterol	17605-67-3	412.371	412.77	7.83	1	1	43.78	1.34	1.01	0.76	20.23	0.24	5	5.44	867	3
481	Furfuryl acetate	623-17-6	140.047	140.15	1	0	3	21.79	1.06	1.29	0.02	39.44	0.13	3	0	867	1
482	Fustin	20725-03-5	288.063	288.27	1.75	4	6	50.91	-0.32	-1.14	0.24	107.22	0.44	1	15.21	867	8
483	g-Strophanthin	630-60-4	584.283
484	Galactinol	3687-64-7	342.116
485	Galangin	548-83-4	270.053	270.25	2.04	3	5	45.55	0.55	-0.09	0.21	90.9	0.41	1	15.86	867	19
486	Gallocatechin	970-73-0	306.074	306.29	1.65	6	7	2.26	-0.27	-1.11	0.27	130.61	0.33	1	0	867	6
487	Ganoderal A	104700-98-3	436.334	436.74	6.8	0	2	14.25	1.02	0.43	0.8	34.14	0.28	5	0	0	0
488	Ganoderenic acid E	110241-23-1	528.272
489	Ganoderic acid D2	97653-94-6	530.288
490	Ganoderic acid F	98665-15-7	570.283	570.74	2.09	1	9	24.04	-0.9	-1.36	0.73	148.95	0.33	8	0	0	0
491	Ganoderic acid H	98665-19-1	572.299	572.76	2.12	2	9	24.81	-0.98	-1.43	0.73	152.11	0.32	8	0	0	0
492	Ganoderic acid Jb	112430-68-9	470.34
493	Ganoderol A	104700-97-2	438.35	438.76	6.55	1	2	44.69	0.8	-0.04	0.8	37.3	0.25	5	6.05	0	0
494	Garcinone D	107390-08-9	428.184
495	Gastrodin	62499-27-8	286.105	286.31	-0.95	5	7	8.19	-1.33	-2.29	0.17	119.61	0.32	4	0	0	0
496	Gemcitabine	95058-81-4	263.072
497	Genipin	6902-77-8	226.084	226.25	-0.5	2	5	26.06	-0.37	-0.98	0.1	75.99	0.24	3	0	867	10
498	Genipin 1-gentiobioside	29307-60-6	550.19	550.57	-4	8	15	45.58	-3.29	-5.43	0.83	234.29	0.26	9	10.25	0	0
499	Geniposide	24512-63-8	388.137	388.41	-2.25	5	10	14.64	-1.7	-2.61	0.44	155.14	0.27	6	0	867	8
500	Genistein	446-72-0	270.053	270.25	2.07	3	5	17.93	0.43	-0.4	0.21	90.9	0	1	0	867	97
501	Genistin	529-59-9	432.106	432.41	0.16	6	10	13.35	-1.06	-2.1	0.75	170.05	0	4	0	867	6
502	Genkwanin	437-64-9	284.068	284.28	2.59	2	5	37.13	0.63	-0.24	0.24	79.9	0.32	2	16.1	867	14
503	Gentioflavin	18058-50-9	193.074
504	Germanicol	465-02-1	426.386	426.8	7.3	1	1	11	1.38	1.15	0.76	20.23	0.23	0	0	0	0
505	Gibberellin A4	468-44-0	332.162
506	Ginkgolic acid C17:1	111047-30-4	374.282
507	Glucosamine	3416-24-8	179.079
508	Glucose-1-phosphate	59-56-3	260.03
509	Glutathione oxidized	27025-41-8	612.152
510	Glutinone	508-09-8	424.371	424.78	7.26	0	1	13.64	1.48	1.43	0.77	17.07	0	0	0	867	1
511	Glyceric acid	473-81-4	106.027	106.09	-1.2	3	4	54.23	-1.14	-2.98	0.01	77.76	0.32	2	11.64	867	55
512	Glycerophosphocholine	28319-77-9	257.103
513	(-)-Glycinol	69393-95-9	272.068
514	Glycitein	40957-83-3	284.068	284.28	2.32	2	5	50.48	0.56	-0.29	0.24	79.9	0.3	2	16.32	867	23
515	Glycitin	40246-10-4	446.121	446.44	0.41	5	10	22.48	-1	-1.89	0.78	159.05	0.29	5	0	867	4
516	Glycyrrhetic acid 3-O-mono-beta-D-glucuronide	34096-83-8	646.372
517	Gossypetin	489-35-0	318.038	318.25	1.24	6	8	35	-0.09	-1.02	0.31	151.59	0.36	1	15.05	867	10
518	Gramine	87-52-5	174.116	174.27	2.2	1	1	60.14	1.58	1.46	0.05	19.03	0.22	2	0.49	867	20
519	Grossamide	80510-06-1	624.247
520	Guaiacol	90-05-1	124.052	124.15	1.55	1	2	51.6	1.28	1.48	0.02	29.46	0.32	1	11.92	867	4
521	Guanine	73-40-5	151.049	151.15	-0.69	4	5	42.45	-0.17	-0.57	0.04	100.45	0.28	0	13.23	867	1
522	Guanosine	118-00-3	283.092	283.28	-2.41	6	9	21.43	-1.21	-1.62	0.21	159.51	0.23	2	0	0	0
523	Guanosine 3',5'-cyclic monophosphate	7665-99-8	345.047	345.24	-1.98	5	11	3.76	-1.39	-1.96	0.4	184.62	0.39	1	0	0	0
524	Guggulsterone E&Z	95975-55-6	342.219	312.49	3.75	0	2	42.45	0.81	0.33	0.44	34.14	0.31	0	3.41	867	5
525	Hamamelitannin	469-32-9	484.085
526	Harmaline	304-21-2	214.111
527	Harpagoside	19210-12-9	494.179	494.54	-1.58	6	11	15.53	-1.36	-2.12	0.83	175.37	0.29	7	0	867	1
528	Hesperetin 7-O-glucoside	31712-49-9	464.132	464.46	0.38	6	11	7.69	-1.16	-1.93	0.82	175.37	0.3	5	0	0	0
529	Hesperidin	520-26-3	610.19	610.62	-0.48	8	15	13.33	-2.03	-2.7	0.67	234.29	0.31	7	0	867	6
530	Hinokiflavone	19202-36-9	538.09	538.48	4.67	5	10	2.51	-0.07	-2.04	0.61	170.8	0.36	4	0	0	0
531	Homodihydrocapsaicin I	20279-06-5	321.23
532	Homoeriodictyol	446-71-9	302.079	302.3	2.28	3	6	2.21	0.37	-0.31	0.27	96.22	0.31	2	0	0	0
533	Homoorientin	4261-42-1	448.101	448.41	-0.32	8	11	23.3	-1.35	-2.3	0.76	201.28	0	3	0	867	3
534	Homopterocarpin	606-91-7	284.105
535	Hordenine	539-15-1	165.115	165.26	1.96	1	2	46.96	1.18	1.15	0.03	23.47	0.34	3	3.63	867	8
536	Huperzine B	103548-82-9	256.158
537	Hydrangenol	480-47-7	256.074
538	Hydrocinnamic acid	501-52-0	150.068	150.19	1.93	1	2	35.83	0.92	0.99	0.03	37.3	0.42	3	5.68	867	12
539	Hydroxypropanedioic acid	80-69-3	120.006
540	Hydroxysafflor yellow A	78281-02-4	612.169	612.59	-4.45	12	16	3.53	-3.03	-3.64	0.68	295.36	0.35	6	0	0	0
541	Hygromycin B	31282-04-9	527.233
542	Hyodeoxycholic acid	83-49-8	392.293
543	Hypotaurine	300-84-5	109.02
544	Indaconitine	4491-19-4	629.32
545	Indole	120-72-9	117.058	117.16	2.12	1	0	34.38	1.81	2.07	0.03	15.79	0.2	0	5.56	867	6
546	Indole-3-acetic acid	87-51-4	175.063
547	Indole-3-carboxaldehyde	487-89-8	145.053	145.17	1.88	1	1	19.82	1.25	1.17	0.04	32.86	0.26	1	0	0	0
548	Inodxyl glucuronide	35804-66-1	309.085
549	Ipecoside	15401-60-2	565.216
550	Irisflorentin	41743-73-1	386.1	386.38	2.57	0	8	12.52	0.83	-0.04	0.64	85.59	0.16	5	0	867	23
551	Isatidine	15503-86-3	367.163	367.44	-1.33	2	7	7.18	-0.03	-0.29	0.48	110.13	0.01	1	0	867	4
552	Isoalantolactone	470-17-7	232.146	232.35	3.37	0	2	53.43	1.28	1.42	0.15	26.3	0.33	0	7.95	867	4
553	Isobergapten	482-48-4	216.042	216.2	2.19	0	4	34.75	0.96	0.49	0.13	52.58	0.19	1	-3.86	0	0
554	Isodictamnine	484-74-2	199.063
555	Isodiospyrin	20175-84-2	374.079
556	Isofraxidin	486-21-5	222.053	222.21	1.6	1	5	52.32	0.76	0.44	0.1	68.9	0	2	2.21	867	15
557	Isogentisin	491-64-5	258.053
558	Isoimperatorin	482-45-1	270.089	270.3	3.65	0	4	45.46	0.97	0.66	0.23	52.58	0.27	3	-1.44	867	1
559	Isoleucine	443-79-8	131.095
560	isoliquiritigenin	961-29-5	256.074	256.27	2.9	3	4	85.32	0.44	-0.41	0.15	77.76	0.46	3	17.66	867	31
561	Isonicotinic acid	55-22-1	123.032
562	Isopulegol	7786-67-6;89-79-2	154.136	154.28	2.58	1	1	54.48	1.24	1.42	0.03	20.23	0.26	1	11.03	867	9
563	Isoquercitrin	482-35-9	464.095	464.41	-0.59	8	12	1.86	-1.66	-2.31	0.77	210.51	0	4	0	867	3
564	Isosakuranetin	480-43-3	286.084
565	Isoscoparin	20013-23-4	462.116	461.43	-0.75	6	11	16.42	-1.33	-2.08	0.8	193.11	0.04	4	0	867	2
566	Isovitexin	38953-85-4	432.106	432.41	-0.06	7	10	31.29	-1.24	-2.01	0.72	181.05	0.33	3	16.45	867	6
567	Isoxanthopterin	529-69-1	179.044	179.16	-1.48	4	7	29.4	-0.45	-1.08	0.07	117.52	0.34	0	0	0	0
568	Itaconic acid	97-65-4	130.027
569	Jangomolide	93767-25-0	468.178
570	Juglone	481-39-0	174.032	174.16	1.49	1	3	25.74	0.42	0.16	0.07	54.37	0.48	0	0	867	11
571	Kadsurin A	99340-07-5	372.157	372.45	2.59	0	6	56.83	0.57	0.17	0.5	63.22	0.29	5	15.28	867	8
572	Kaempferol-3-O-rutinoside	17650-84-9	594.159	594.57	-1.18	9	15	3.64	-1.77	-2.55	0.73	249.2	0.3	6	0	867	2
573	Kakuol	18607-90-4	194.058	194.2	1.74	1	4	63.1	0.61	0.39	0.07	55.76	0.26	2	18.52	0	0
574	Karanjin	521-88-0	292.074	292.3	2.94	0	4	69.56	1.22	0.62	0.34	52.58	0.26	2	13.15	867	5
575	Kaurenoic acid	6730-83-2	302.225	302.5	4.75	1	2	59.52	1.08	1.11	0.34	37.3	0.26	1	2.19	867	4
576	Kazinol A	99624-28-9	394.214
577	Kirenol	52659-56-0	338.246	338.54	1.77	4	4	28.38	-0.62	-1.39	0.35	80.92	0.23	3	0	0	2
578	Knightinol	77053-06-6	289.168
579	Koaburaside monomethyl ether	41514-64-1	346.126
580	Kojibiose	2140-29-6	342.116
581	Kuwanon H	76472-87-2	760.288	760.89	9.11	8	11	3.01	-0.38	-1.39	0.38	209.12	0.36	9	0	0	0
582	Kynurenic acid	492-27-3	189.043	189.18	1.78	2	4	44.72	0.33	-0.03	0.08	70.42	0.41	1	5.98	867	7
583	O-acetylcarnitine	5080-50-2	203.116
584	L-Alanine	56-41-7	89.0477
585	L-Arginine	74-79-3	174.112	174.24	-1.11	7	6	47.64	-0.49	-1.04	0.03	125.22	0	6	0.85	867	2
586	L-Asparagine	70-47-3	132.053	132.14	-1.85	5	5	83.96	-0.88	-1.15	0.02	106.41	0	3	11.59	867	21
587	L-Aspartic acid	56-84-8	133.038	133.12	-1.24	4	5	79.74	-1.02	-1.53	0.02	100.62	0	3	11.38	867	50
588	L-Carnitine	541-15-1	161.105
589	L-Citruline;L-Citrulline	372-75-8	175.096	175.22	-1.32	6	6	52.96	-0.86	-1.46	0.03	118.44	0.31	5	0.9	867	2
590	L-Epicatechin	490-46-0	290.079	290.29	1.92	5	6	28.93	-0.03	-0.58	0.24	110.38	0.34	1	0	867	32
591	L-Glutamic acid	56-86-0	147.053	147.15	-0.92	4	5	6.66	-1.05	-1.97	0.02	100.62	0	4	0	867	30
592	L-Glutamine	56-85-9	146.069
593	L-Gulose	6027-89-0	180.063
594	L-Histidine	71-00-1	155.069
595	L-Homocitrulline	1190-49-4	189.111
596	L-Homoglutamic acid	1118-90-7	161.069
597	L-Homoserine	672-15-1	119.058
598	L-Isoleucine;L-Leucine	73-32-5;61-90-5	131.095	131.2	0.7	3	3	59.05	0.06	-0.11	0.02	63.32	0	3	11.21	867	14
599	L-Kynurenine	2922-83-0	208.085
600	L-Lysine	56-87-1	146.106	146.22	-0.68	5	4	29.33	-0.66	-1.44	0.02	89.34	0	5	0	867	2
601	L-Lysine;L-Glutamine	56-87-1;56-85-9	146.106
602	L-Malic acid	97-67-6	134.022	134.1	-0.95	3	5	59.62	-0.87	-1.4	0.02	94.83	0.41	3	11.4	867	37
603	L-Methionine	63-68-3	149.051	149.24	-0.27	3	3	70.87	0.06	-0.17	0.01	88.62	0.37	4	11.69	867	5
604	L-Nicotine	54-11-5	162.116	162.26	1.24	0	2	77.67	1.38	1.53	0.04	16.13	0.25	1	3.99	867	99
605	L-Norleucine	327-57-1	131.095
606	L-Phenylalanine;D-(+)-Phenylalanine;DL-Phenylalanine	63-91-2;673-06-3;150-30-1	165.079	165.21	0.96	3	3	92.86	0.18	0.14	0.04	63.32	0.38	3	4.78	867	22
607	L-Pipecolic acid	3105-95-1	129.079
608	L-Quebrachitol	642-38-6	194.079
609	L-Serine	56-45-1	105.043
610	L-Theanine	3081-61-6	174.1
611	L-Threonine	72-19-5	119.058	119.14	-1.11	4	4	73.52	-0.87	-2.56	0.01	83.55	0.3	2	11.42	867	32
612	L-Tryptophan	73-22-3	204.09	204.25	1.25	4	3	75.93	0.26	-0.17	0.08	79.11	0.27	3	-2.49	867	9
613	L-Tyrosine	60-18-4	181.074	181.21	0.69	4	4	57.55	-0.1	-0.49	0.05	83.55	0	3	0.96	867	21
614	L-Valine	72-18-4	117.079
615	Lactaroviolin	85-33-6	210.104
616	Lactulose	4618-18-2	342.116
617	Lactupicrin	65725-11-3	410.137
618	Lancerin	81991-99-3	406.09
619	Lanosterol	79-63-0	426.386	426.8	8.12	1	1	42.12	1.52	1.18	0.75	20.23	0.23	4	5.84	867	3
620	Lansiumarin A	205115-73-7	352.131
621	Lathosterol	80-99-9	386.355	386.73	7.38	1	1	13.78	1.34	0.97	0.68	20.23	0.2	5	0	867	3
622	Lathyrol	34420-19-4	334.214	334.5	2.28	3	4	50.76	0.23	-0.05	0.34	77.76	0.28	0	3.39	0	1
623	Leiocarposide	71953-77-0	614.185	614.61	-1.36	9	16	28.51	-2.38	-3.19	0.65	254.52	0.28	11	0	0	0
624	Leucodopachrome	18766-67-1	195.053
625	Leukoaminochrome	29539-03-5	151.063
626	Leukotriene F4	83851-42-7	568.282
627	Levamisole	14769-73-4	204.072
628	Levodopa	59-92-7	197.069
629	Levonorgestrel	797-63-7	312.209
630	Licoisoflavone A	66056-19-7	354.11	354.38	3.65	4	6	41.61	0.37	-0.27	0.42	111.13	0	3	16.09	867	19
631	Ligustilide	4431-01-0	190.099	190.26	2.94	0	2	23.5	1.28	1.2	0.07	30.21	0.32	2	0	867	2
632	Limonexic acid	99026-99-0	502.184
633	Linamarin	554-35-8	247.106	247.28	-1.58	4	7	17.18	-0.89	-1.21	0.09	123.17	0.33	3	0	0	0
634	Linarin	480-36-4	592.179	592.6	-0.18	7	14	39.84	-1.68	-2.77	0.71	217.97	0.27	7	16.07	867	1
635	Lincomycin	154-21-2	406.214
636	Linderalactone	728-61-0	244.11	244.31	3.39	0	3	69.58	1.05	0.96	0.17	39.44	0.3	0	-2.96	867	8
637	Linolenic acid	463-40-1	278.225	278.48	5.95	1	2	45.01	1.21	0.84	0.15	37.3	0	13	5.54	867	16
638	Liquiritigenin	578-86-9	256.074	256.27	2.57	2	4	32.76	0.51	-0.29	0.18	66.76	0.42	1	17.89	867	12
639	Liquiritin	551-15-5	418.126	418.43	0.66	5	9	65.69	-1.06	-1.93	0.74	145.91	0	4	17.96	867	6
640	Lithospermic acid	28831-65-4	538.111	538.49	3.38	7	12	2.67	-1.07	-2.16	0.76	211.28	0.4	9	0	0	0
641	Loganin	18524-94-2	390.153	390.43	-2.08	5	10	5.9	-1.48	-2.26	0.44	155.14	0.24	5	0	867	3
642	Lonicerin	25694-72-8	594.158	594.57	-0.7	9	15	3.84	-2.16	-3.19	0.73	249.2	0.31	6	0	0	0
643	Lubiprostone	136790-76-6;333963-40-9	390.222
644	Lucidadiol	252351-95-4	456.36
645	Lumichrome	1086-80-2	242.08
646	Lupanine	550-90-3	248.189	248.41	1.42	0	3	52.71	1.16	1.19	0.24	23.55	0.18	0	4.25	0	0
647	Lupeol	545-47-1	426.386	426.8	7.4	1	1	12.12	1.46	1.29	0.78	20.23	0.24	1	0	867	13
648	Lusianthridin	87530-30-1	242.094	242.29	3.4	2	3	25.97	1.04	0.4	0.18	49.69	0	1	0	867	29
649	Luvangetin	483-92-1	258.089
650	Lycorine	476-28-8	287.116
651	Mahanine	28360-49-8	347.189
652	Maltol	118-71-8	126.032	126.12	-0.57	1	3	53.23	0.64	0.7	0.02	50.44	0.28	0	11.82	0	3
653	Maltotetraose	34612-38-9	666.222
654	Maltotriose	1109-28-0	504.169
655	Malvidin-3-O-galactoside	30113-37-2	493.135
656	Mangostanol	184587-72-2	426.168
657	Mannose 6-phosphate	723729-16-6	260.03
658	Melatonin	73-31-4	232.121	232.31	1.56	2	3	52.96	0.95	0.49	0.11	52.47	0.15	4	-1.27	867	7
659	Mellein	17397-85-2	178.063
660	Meloside A	60767-80-8	594.158
661	Mesembrine	24880-43-1	289.168
662	Metanephrine	5001-33-2	197.105
663	Methoxyindoleacetic acid	3471-31-6	205.074
664	Methyl (indol-3-yl)acetate;Methyl 3-indolylacetate	1912-33-0	189.079
665	Methyl caffeate	3843-74-1	194.058	194.2	1.62	2	4	30.68	0.54	0.06	0.06	66.76	0.36	3	2.9	867	7
666	Methyl cinnamate	103-26-4	162.068	162.2	2.15	0	2	18.42	1.3	1.3	0.04	26.3	0.37	3	0	867	6
667	Methyl hesperidin	11013-97-1	624.205
668	Methyl jasmonate	1211-29-6	224.141
669	Methyl linoleate	112-63-0	294.256	294.53	6.64	0	2	41.93	1.44	1.08	0.17	26.3	0.21	15	6.05	867	4
670	Methyl rosmarinate	99353-00-1	374.1	374.37	2.94	4	8	1.37	0	-0.72	0.37	133.52	0.35	8	0	867	10
671	Methylecgonine	7143-09-1	199.121
672	Methylimidazole acetaldehyde	19639-03-3	124.064
673	Methylisopelletierine	18747-42-7	155.131
674	Mevastatin	73573-88-3	390.241
675	Micromelin	15085-71-9	288.063
676	Miltirone	27210-57-7	282.162	282.41	4.73	0	2	38.76	1.23	0.87	0.25	34.14	0.32	1	14.82	867	26
677	Mitraphylline	509-80-8	368.174
678	Moracin C	69120-06-5	310.121	310.37	5	3	4	82.13	0.87	-0.07	0.29	73.83	0.31	3	9.13	867	6
679	Moracin O	123702-97-6	326.115	326.37	3.54	3	5	62.33	0.52	-0.34	0.44	83.06	0.3	2	6.8	867	3
680	Morin	480-16-0	302.043	302.25	1.5	5	7	46.23	0	-0.77	0.27	131.36	0.41	1	15.51	867	17
681	Morroniside	25406-64-8	406.148	406.43	-2.47	5	11	13.86	-2.01	-5.11	0.5	164.37	0.25	5	0	867	2
682	Morusin	62596-29-6	420.157	420.49	4.94	3	6	11.52	0.51	-0.22	0.76	100.13	0.31	3	0	867	12
683	Mulberrofuran A	68978-04-1	392.199	392.53	7.08	2	4	4.45	1.04	0.24	0.53	62.83	0.26	7	0	867	18
684	Mulberrofuran Q	101383-35-1	592.137	592.58	5.21	5	10	69.49	-0.34	-1.28	0.14	162.35	0.36	2	12.2	0	0
685	Myricanone	32492-74-3	356.162	356.45	4.1	2	5	40.6	0.67	-0.08	0.51	75.99	0.24	2	4.39	867	25
686	Myricetin	529-44-2	318.038	318.25	1.24	6	8	13.75	-0.15	-1.01	0.31	151.59	0.4	1	0	867	38
687	Myricitrin	17912-87-7	464.095	464.41	0.03	8	12	5.08	-1.21	-2.22	0.77	210.51	0.32	3	0	867	2
688	Myristoleic acid	544-64-9	226.193	226.4	5.01	1	2	38.48	1.04	1.03	0.07	37.3	0.23	11	6.57	0	0
689	(-)-jasmonoyl-L-isoleucine	120330-93-0	323.21
690	N-(p-Hydroxyphenethyl)actinidine	15794-92-0	268.17	268.41	4.21	1	1	62.16	1.71	1.35	0.19	24.11	0.28	3	9.5	867	16
691	N-Acetyl-L-glutamate 5-semialdehyde	13074-21-0	173.069
692	N-Acetyl-L-glutamic acid	1188-37-0	189.064
693	N-Acetyl-L-histidine	2497-02-1	197.08
694	N-Acetylarylamine	103-84-4	135.068
695	N-Feruloyl putrescine	501-13-3	264.147
696	N-Methylcoclaurine	5096-70-8	299.152	299.4	3.36	2	4	3.35	0.93	0.33	0.26	52.93	0.28	3	0	867	30
697	N-Methylcytisine	486-86-2	204.126	204.3	0.2	0	3	76.7	1.06	1.08	0.11	25.24	0.23	0	1.47	0	0
698	N-p-Coumaroyl putrescine	34136-53-3	234.137
699	N-p-Coumaroyloctopamine	66648-45-1	299.116	299.35	2.04	4	5	78.46	0.11	-0.64	0.23	89.79	0.4	5	6.64	867	7
700	N-Acetyl-N-formyl-5-methoxykynurenamine	52450-38-1	264.111
701	N,N-Dimethyl-1,4-phenylenediamine	99-98-9	136.1
702	N,N'-diacetylchitobiose	35061-50-8	424.169
703	N'-Formylkynurenine	1022-31-7	236.08
704	N1-(alpha-D-ribosyl)-5,6-dimethylbenzimidazole	132-13-8	278.127
705	N2-gamma-Glutamylglutamine	1466-50-8	275.112
706	N6-Acetyl-L-lysine	692-04-6	188.116
707	Nandrolone	434-22-0	274.193
708	Nantenine	2565-01-7	339.147	339.42	3.34	0	5	25.49	0.93	0.38	0.74	40.16	0.22	2	0	867	15
709	Narciclasine	29477-83-6	307.069
710	Narcissoside	604-80-8	624.169	624.6	-1.19	9	16	5.09	-2.14	-2.74	0.65	258.43	0	7	0	867	1
711	Neoastilbin	54081-47-9	450.116
712	Neocnidilide	4567-33-3	194.131	194.3	3.37	0	2	83.83	1.23	1.32	0.07	26.3	0.28	3	5.38	867	8
713	Neohesperidin	13241-33-3	610.19	610.62	-0.48	8	15	11.57	-2.05	-3.05	0.69	234.29	0.29	7	0	0	0
714	(S)-Neolitsine	2466-42-4	323.116
715	Neosperidin dihydrochalcone	20702-77-6	612.205
716	Neryl acetate	141-12-8	196.146	196.32	3.31	0	2	57.47	1.25	1.4	0.04	26.3	0.27	6	7.92	867	15
717	NG,NG-Dimethylarginine dihydrochloride	220805-22-1	202.143
718	Niazirin	122001-32-5	279.111
719	Nicotinamide	98-92-0	122.048	122.14	-0.32	2	3	71.13	0.44	0.2	0.02	55.98	0.33	1	11.89	867	7
720	Nicotinic acid	59-67-6	123.032	123.12	0.28	1	3	47.65	0.34	0.21	0.02	50.19	0	1	11.98	867	17
721	Nicotinic acid adenine dinucleotide;NAD	53-84-9	663.109
722	Nobiletin	478-01-3	402.132	402.43	3.04	0	8	61.67	1.05	-0.08	0.52	85.59	0.13	7	16.2	867	35
723	Nordihydrocapsaicin	28789-35-7	293.199	293.45	3.87	2	4	8.37	0.86	0.34	0.16	58.56	0.25	9	0	0	0
724	Norepinephrine	51-41-2	169.074	169.2	-0.11	5	4	23.96	-0.32	-0.93	0.04	86.71	0.33	2	0	0	1
725	Norlichexanthone	20716-98-7	258.053
726	Norwogonin	4443-09-8	270.053	270.25	2.33	3	5	39.4	0.6	-0.17	0.21	90.9	0.39	1	16.93	867	12
727	Notopterol	88206-46-6	354.147
728	O-Acetylethanolamine	1854-30-4	103.063
729	O-Phosphocholine	3616-04-4	169.05
730	O-Succinyl-L-homoserine	1492-23-5	219.074
731	Octadecanamide	124-26-5	283.288	283.56	6.68	2	2	18.44	1.25	1.28	0.14	43.09	0.17	16	0	0	0
732	Octadecyl p-coumarate	72943-88-5	416.329
733	Octyl Gallate	1034-01-1	282.147
734	Officinalisinin I	57944-18-0	920.498
735	Okanin	484-76-4	288.063	288.27	2.37	5	6	98.81	0.15	-0.76	0.2	118.22	0.42	3	17.62	0	0
736	Oleaside A	69686-84-6	516.309
737	Oleic acid;Vaccenic acid;Petroselinic acid	112-80-1;693-72-1;593-39-5	282.256	282.52	6.84	1	2	33.13	1.14	0.93	0.14	37.3	0.2	15	5.39	867	24
738	Oleocanthal	289030-99-5	304.131
739	Oleuropein	32619-42-4	540.184	540.57	-0.07	6	13	4.95	-1.25	-1.7	0.72	201.67	0.26	11	0	0	0
740	Oleuroside	116383-31-4	540.184
741	Ononin	486-62-4	430.126	430.44	0.68	4	9	11.52	-0.74	-1.67	0.78	138.82	0	5	0	867	10
742	Orobol (5,7,3',4'-tetrahydroxyisoflavone)	480-23-9	286.048	286.25	1.8	4	6	16.88	0.3	-0.63	0.25	111.13	0.4	1	0	867	1
743	Osthol	484-12-8	244.11	244.31	3.74	0	3	38.75	1.15	0.85	0.13	39.44	0.32	3	2.67	867	27
744	Oxoglaucine	5574-24-3	351.111	351.38	3.04	0	6	26.61	0.69	0	0.62	66.88	0.23	4	0	867	10
745	Oxymorphone	76-41-5	301.131
746	Oxypeucedanin	737-52-0;26091-73-6	286.084	286.3	2	0	5	24.9	0.85	0.11	0.3	65.11	0.26	3	0	0	0
747	Oxyresveratrol 3'-O-beta-D-glucopyranoside	144525-40-6	406.126
748	4-Aminobenzoic acid	150-13-0	137.048
749	p-Coumaryl alcohol	3690-05-9	150.068
750	p-Cymene	99-87-6	134.11	134.24	3.51	0	0	27.2	1.86	2.1	0.02	0	0.34	1	0	867	2
751	p-Hydroxymandelic acid	1198-84-1	168.042
752	p-Hydroxyphenylacetylglycine	28116-23-6	209.069
753	p-Octopamine	876-04-0	153.079
754	p-Toluenesulfonic acid	104-15-4	188.014
755	Pachymic acid	29070-92-6	528.381	528.85	6.54	2	5	33.63	0.1	-0.57	0.81	83.83	0	8	9.27	0	0
756	Paeonolide	72520-92-4	460.158	460.48	-1.85	6	12	6.3	-1.42	-2.09	0.64	184.6	0.3	7	0	867	3
757	Palmitic acid	57-10-3	256.24	256.48	6.37	1	2	19.3	1.09	1	0.1	37.3	0	14	0	867	17
758	Palmitoylethanolamide	544-31-0	299.282
759	Panaxynol	81203-57-8	244.183	244.41	5.68	1	1	43.31	1.44	0.66	0.1	20.23	0.35	8	6.66	867	1
760	Pedalitin	22384-63-0	316.058	316.28	2.05	4	7	34.02	0.38	-0.48	0.31	120.36	0.3	2	14.28	867	8
761	Pelargonidin-3-O-glucoside	18466-51-8	432.106	433.42	-0.16	7	10	38.72	-1.3	-1.97	0.71	173.21	0.3	4	2.44	867	1
762	Pentadecanoic acid	1002-84-2	242.225	242.45	5.91	1	2	20.18	1.08	0.88	0.08	37.3	0.18	13	0	867	6
763	Peonidin-3-glucoside	68795-37-9	462.116
764	Phaseollin	13401-40-6	322.121	322.38	3.46	1	4	78.2	1.09	0.39	0.73	47.92	0.33	0	7.56	867	24
765	Phendimetrazine	634-03-7	191.131
766	Phenethylamine	64-04-0	121.089	121.2	1.26	2	1	42.96	1.11	0.94	0.02	26.02	0.35	2	-2.53	867	4
767	Phenylacetonitrile	140-29-4	117.058	117.16	1.74	0	1	47.22	1.61	1.64	0.02	23.79	0.45	1	-1.88	867	5
768	Phenylacetyl-L-glutamine	28047-15-6	264.111
769	Phillyrin	487-41-2	534.21	534.61	0.48	4	11	36.4	-0.79	-1.25	0.86	145.53	0.2	8	3.12	867	1
770	Phloretic acid;Ethylparaben;3-(2-Hydroxyphenyl)propanoic acid	501-97-3;120-47-8;495-78-3	166.063	166.19	1.77	1	3	64.98	0.77	0.68	0.04	46.53	0.41	3	4.5	867	9
771	Phloretin	60-82-2	274.084	274.29	2.66	4	5	1.33	0.34	-0.29	0.17	97.99	0.38	4	0	0	0
772	Phosphorylcholine	107-73-3	183.066
773	Phyllalbine	4540-25-4	291.147
774	Physalin A	23027-91-0	526.184
775	Physalin D	54980-22-2	544.194
776	Physalin G	76045-38-0	526.184
777	Phytanic acid	14721-66-5	312.303
778	Phytic acid	83-86-3	659.861	660.06	-7.93	12	24	4.78	-5.71	-12.04	0.5	459.42	0.49	12	0	0	0
779	Piceatannol	10083-24-6	244.074	244.26	2.75	4	4	72.29	0.64	0.01	0.13	80.92	0.47	2	4.38	867	4
780	Picrasin B	26121-56-2	376.189
781	Pilocarpine	92-13-7	208.121
782	Pimelic acid	111-16-0	160.074
783	Pinobanksin	548-82-3	272.068
784	Pinoresinol dimethyl ether	29106-36-3	386.173
785	Piperidine	110-89-4	85.0891	85.17	0.7	1	1	57.68	1.44	1.9	0.01	12.03	0.19	0	10.94	0	1
786	Piperitenone	491-09-8	150.104	150.24	2.92	0	1	40.05	1.43	1.62	0.03	17.07	0.32	0	11.21	867	9
787	Pipermethystine	71627-22-0	287.116
788	Plantagoside	78708-33-5	466.111	466.43	-0.14	8	12	10.24	-1.73	-2.68	0.81	206.6	0.32	4	0	0	0
789	Platyphylline	480-78-4	337.189
790	Plumbagin	481-42-5	188.047
791	Podophyllotoxin	518-28-5	414.131	414.44	2.11	1	8	59.94	0.13	-0.44	0.86	92.68	0.23	4	11.29	867	12
792	Podophyllotoxinone	477-49-6	412.116	412.42	2.49	0	8	49.61	0.37	-0.27	0.86	89.52	0.25	4	25.06	867	7
793	Pogostone	23800-56-8	224.105	224.28	1.66	1	4	5.16	0.59	0.3	0.07	67.51	0.32	4	0	0	0
794	Pomiferin	572-03-2	420.157
795	Ponasterone A	13408-56-5	464.314
796	Pregabalin	148553-50-8	159.126
797	Prephenate	126-49-8	226.048
798	Primin	15121-94-5	208.11
799	Procyanidin A2	41743-41-3	576.127	576.54	3.58	9	12	12.25	-0.99	-2.2	0.4	209.76	0.37	2	0	0	0
800	Procyanidin B1	20315-25-7	578.142	578.56	3.36	10	12	67.87	-0.98	-1.97	0.66	220.76	0.32	3	3.3	867	11
801	Procyanidin B2	29106-49-8	578.142	578.56	3.36	10	12	3.01	-1.14	-2.02	0.66	220.76	0.32	3	0	867	6
802	Procyanidin B4	29106-51-2	578.142	578.56	3.36	10	12	14.58	-0.94	-1.93	0.66	220.76	0.33	3	0	0	0
803	Progesterone	57-83-0	314.225	314.51	3.58	0	2	13.66	0.79	0.3	0.44	34.14	0.28	1	0	867	2
804	Proline betaine	471-87-4	143.095
805	Proline;L-Proline	147-85-3	115.063	115.15	-0.06	2	3	77.57	0.22	0.29	0.01	49.33	0	1	11.13	867	20
806	Propyl paraben	94-13-3	180.079
807	Prostaglandin I2	35121-78-9	352.225
808	Protocatechualdehyde	139-85-5	138.032	138.13	1.06	2	3	38.35	0.43	0.21	0.03	57.53	0.42	1	11.93	867	12
809	Protoveratrine A	143-57-7	793.425	794.05	1.84	5	15	82.35	-0.89	-1.44	0.11	218.82	0.24	12	14.21	0	0
810	Pseudobaptigenin	90-29-9	282.053	282.26	2.37	1	5	70.12	0.57	-0.27	0.31	68.9	0	1	21.95	867	22
811	Pseudolycorine	29429-03-6	289.131
812	Pseudouridine 5'-phosphate	1157-60-4	324.036
813	Psoralidin	18642-23-4	336.1
814	Pterosin D	34169-70-5	248.141
815	Pterostilbene	537-42-8	256.11	256.32	3.52	1	3	77.54	1.2	0.49	0.14	38.69	0.35	4	5.9	867	12
816	Puerarin	3681-99-0	416.111	416.41	-0.06	6	9	24.03	-1.15	-2.06	0.69	160.82	0.37	3	0	867	55
817	Purine	120-73-0	120.044	120.13	-0.24	1	3	51.97	0.4	0.24	0.03	54.46	0.2	0	12.92	867	3
818	Putrescine	110-60-1	88.1	88.18	-0.83	4	2	81.23	-0.08	-0.92	0	52.04	0.16	3	11.02	867	11
819	Pyridoxamine 5'-phosphate	529-96-4	248.056
820	Pyridoxine	65-23-6	169.074	169.2	-0.51	3	4	61.54	-0.16	-0.81	0.04	73.58	0.21	2	11.41	867	8
821	Pyrocurzerenone	20013-75-6	212.12
822	Pyrrole-2-carboxylic acid	634-97-9	111.032	111.11	0.82	2	2	78.72	0.64	0.74	0.01	53.09	0.22	1	4.34	867	6
823	D-Pyroglutamic acid	4042-36-8	129.043
824	Quercetagetin	90-18-6	318.038	318.25	1.24	6	8	45.01	-0.06	-0.93	0.31	151.59	0.34	1	13.82	867	8
825	Quercetin	117-39-5	302.043	302.25	1.5	5	7	46.43	0.05	-0.77	0.28	131.36	0.38	1	14.4	867	154
826	Quercetin-3-O-sophoroside	18609-17-1	626.148	626.57	-2.33	11	17	3.37	-2.56	-3.33	0.67	289.66	0.34	7	0	867	1
827	Quercetin-7-O-beta-D-glucopyranoside	491-50-9	464.095	464.41	-0.4	8	12	2.85	-1.36	-2.38	0.79	210.51	0.34	4	0	0	0
828	Quercitrin	522-12-3	448.101	448.41	0.3	7	11	4.04	-1.04	-1.94	0.74	190.28	0.33	3	0	867	9
829	Questinol	35688-09-6	300.063	300.28	1.65	3	6	24.49	-0.29	-1.11	0.3	104.06	0.33	2	0	867	11
830	Quillaic acid	631-01-6	486.335	486.76	4.49	3	5	13.07	-0.28	-0.89	0.72	94.83	0.27	2	0	0	0
831	Raffinose	512-69-6	504.169	504.5	-6.06	11	16	11.79	-3.91	-8.77	0.66	268.68	0.21	8	0	867	4
832	Rapanone	573-40-0	322.214	322.49	5.2	2	4	34.15	0.6	0.3	0.24	74.6	0.22	12	3.67	0	0
833	Retinoic acid	302-79-4	300.209
834	Retronecine	480-85-3	155.095
835	Rhoifolin	17306-46-6	578.164	578.57	-0.43	8	14	6.68	-1.87	-2.98	0.77	228.97	0.29	6	0	0	0
836	Riboflavine	83-88-5	376.138	376.41	0.23	5	10	6.79	-1.22	-1.77	0.5	161.56	0.32	5	0	867	2
837	Riddelline	23246-96-0	349.153	349.42	0.79	2	7	98.9	-0.33	-0.59	0.44	96.3	0.27	1	2.73	867	1
838	Robinetin	490-31-3	302.043	302.25	1.5	5	7	6.35	-0.13	-0.79	0.28	131.36	0	1	0	867	15
839	Robustine	2255-50-7	215.058
840	Rosmarinic acid	20283-92-5	360.085	360.34	2.69	5	8	1.38	-0.54	-1.24	0.35	144.52	0.47	7	0	867	33
841	Rotenone	83-79-4	394.142
842	Rutacridone	17948-33-3	307.121
843	Rutaevin	33237-37-5	486.189	486.56	0.73	1	9	14.68	-0.37	-0.91	0.55	124.8	0.32	1	0	0	0
844	Rutin	153-18-4	610.153	610.57	-1.45	10	16	3.2	-1.93	-2.75	0.68	269.43	0	6	0	867	21
845	S-(Phenylacetothiohydroximoyl)-L-cysteine		254.073
846	S-Adenosylmethionine	29908-03-0	398.137
847	S-Lactoylglutathione	25138-66-3	379.105
848	Safflor Yellow A	85532-77-0	594.158	594.57	-4.03	10	15	22.75	-2.52	-3.03	0.75	264.13	0.31	6	0	867	3
849	Safrole	94-59-7	162.068	162.2	2.61	0	2	45.34	1.44	1.29	0.05	18.46	0.38	2	5	867	21
850	Sakuranetin	2957-21-3	286.084
851	Salviaflaside	178895-25-5	522.137
852	Saponarin	20310-89-8	594.158	594.57	-1.96	10	15	3.04	-2.7	-3.58	0.77	260.2	0.34	6	0	867	1
853	Sarracine	2492-09-3	337.189
854	Sarsasapogenin	126-19-2	416.329	416.71	4.88	1	3	17.41	0.8	0.24	0.81	38.69	0.19	0	0	867	1
855	Savinin	493-95-8	352.095
856	Schisandrol A	7432-28-2	432.215	432.56	4.05	1	7	7.69	0.57	0.1	0.66	75.61	0.15	6	0	0	0
857	Schisantherin A	58546-56-8	536.205
858	Sciadopitysin	521-34-6	580.137	580.57	5.11	3	10	0.89	0.18	-1.38	0.54	148.8	0.28	6	0	0	1
859	Sclareol	515-03-7	308.272	308.56	4.27	2	2	43.67	0.84	0.51	0.21	40.46	0.27	4	4.71	867	1
860	Scoparone	120-08-1	206.058	206.21	1.87	0	4	74.75	0.85	0.46	0.09	48.67	0.23	2	0.73	867	19
861	Scopolin	531-44-2	354.095	354.34	-0.29	4	9	22.91	-0.93	-1.48	0.39	138.82	0.28	4	0	867	2
862	Scutellarein	529-53-3	286.048	286.25	2.07	4	6	18.97	0.31	-0.54	0.24	111.13	0.35	1	0	867	9
863	Securinine	5610-40-2	217.11
864	Senecionine	130-01-8	335.173
865	Serpentine	18786-24-8	348.147
866	Sesamin	607-80-7	354.11	354.38	2.24	0	6	56.55	0.75	-0.08	0.83	55.38	0.31	2	13.44	867	23
867	Sesamol	533-31-3	138.032	138.13	1.33	1	3	66.34	0.96	0.76	0.03	38.69	0.31	0	13.19	867	9
868	Sesamolin	526-07-8	370.105	370.38	2.55	0	7	40.13	0.69	-0.21	0.88	64.61	0.29	3	15.08	867	1
869	Sesartemin	77394-27-5	430.163
870	Shatavarin IV	84633-34-1	886.493	887.19	0.53	9	17	25.86	-2.29	-3.07	0.06	255.91	0.22	8	0	0	0
871	Alkannin	517-88-4	288.1	288.32	2.39	3	5	64.79	0.06	-0.65	0.2	94.83	0.37	3	29.33	867	7
872	Shionone	10376-48-4	426.386	426.8	7.88	0	1	38.88	1.53	1.4	0.73	17.07	0.24	3	1.47	867	1
873	Silibinin	22888-70-6	482.121	482.47	2.62	5	10	0.93	-0.71	-1.77	0.93	155.14	0.33	4	0	867	2
874	Simiarenol	1615-94-7	426.386	426.8	7.35	1	1	11.86	1.37	1.07	0.77	20.23	0.23	1	0	0	0
875	Sinalbin	20196-67-2	425.045	424.47	-1.17	5	11	3.97	-1.17	-1.49	0.35	222.85	0.04	7	0	867	3
876	Sinapine	18696-26-9	309.158
877	Sinapyl alcohol	537-33-7	210.089	210.25	1.39	2	4	10.23	0.54	0.05	0.07	58.92	0.24	4	0	867	13
878	sinensetin	2306-27-6	372.121	372.4	3.06	0	7	50.56	1.12	0.04	0.45	76.36	0.13	6	15.52	867	21
879	Sipeimine	61825-98-7	429.324	429.71	3.21	2	4	16.18	0.27	-0.51	0.67	60.77	0.2	0	0	867	1
880	Skimmianin	83-95-4	259.084	259.28	2.33	0	5	40.14	1.26	1.1	0.2	53.72	0.14	3	-2.43	867	5
881	Sparteine	90-39-1	234.21
882	Spectinomycin	1695-77-8	332.158
883	Sphingosine	123-78-4	299.282	299.56	4.83	4	3	17.5	0.36	-0.29	0.16	66.48	0.16	15	0	0	0
884	Spinosin	72063-39-9	608.174	608.6	-1.55	9	15	6.31	-2.32	-3.29	0.72	249.2	0.31	7	0	867	1
885	Stachyose	470-55-3	666.222	666.66	-7.8	14	21	3.25	-5.54	-12.76	0.59	347.83	0.21	11	0	0	0
886	Stearic Acid	57-11-4	284.272	284.54	7.28	1	2	17.83	1.15	1.22	0.14	37.3	0.19	16	0	867	7
887	Sterebin A	107647-14-3	310.214
888	Sterebin E	114343-74-7	338.246
889	Stigmasterol	83-48-7	412.371	412.77	7.64	1	1	43.83	1.44	1	0.76	20.23	0.22	5	5.57	867	31
890	Streptozotocin	18883-66-4	265.091
891	Strictosidine	20824-29-7	530.226
892	Strychnine	57-24-9	334.168
893	Styrene-cis-2,3-dihydrodiol	114763-28-9	138.068
894	Sucrose	57-50-1	342.116	342.34	-4.31	8	11	7.17	-2.89	-6.67	0.23	189.53	0.2	5	0	867	21
895	Sulforaphane	4478-93-7	177.028
896	Sulfuretin	120-05-8	270.053
897	Sweroside	14215-86-2	358.126	358.38	-1.59	4	9	4.96	-1.08	-1.43	0.38	134.91	0.26	4	0	867	7
898	Swertiajaponin	6980-25-2	462.116	462.44	-0.07	7	11	32.12	-1.27	-2.41	0.78	190.28	0	4	16.28	867	3
899	Swertiamarin	17388-39-5	374.121	374.38	-2.57	5	10	21.9	-1.29	-1.55	0.42	155.14	0.25	4	0	0	0
900	Swertiaperennin	22172-17-4	288.063	288.27	2.4	2	6	96.85	0.78	0.08	0.27	89.13	0.24	2	15.98	867	14
901	Syringic acid	530-57-4	198.053	198.19	1.13	2	5	47.78	0.5	0.1	0.06	75.99	0	3	11.1	867	3
902	Syringin	118-34-3	372.142	372.41	-0.51	5	9	14.64	-1.01	-1.81	0.32	138.07	0.23	7	0	867	18
903	Talatisamine	20501-56-8	421.283	421.64	-0.32	2	6	16.94	0.51	0.15	0.72	71.39	0.1	5	0	0	0
904	Tamsulosin	106133-20-4	408.172
905	Tangeretin	481-53-8	372.121	372.4	3.06	0	7	21.38	1.23	0.09	0.43	76.36	0.16	6	0	867	29
906	Taraxasterone	6786-16-9	424.371
907	Taurohyocholate	32747-07-2	515.292
908	Taurolithocholate	516-90-5	483.302
909	Taxifolin	480-18-2	304.058	304.27	1.49	5	7	57.84	-0.23	-0.8	0.27	127.45	0.39	1	14.41	867	12
910	Taxiphyllin	21401-21-8	311.101
911	Tectorigenin	548-77-6	300.063	300.28	2.05	3	6	28.41	0.52	-0.37	0.27	100.13	0.28	2	0	867	29
912	Tenulin	19202-92-7	306.147
913	Tephrosin	76-80-2	410.137	410.45	2.97	1	7	27.8	0.24	-0.21	0.88	83.45	0.25	2	0	867	7
914	Terpinine-4-ol	562-74-3	154.136
915	Tetrahydroaldosterone-3-glucuronide	20605-81-6	540.257
916	Tetrodotoxin	4368-28-9	319.102
917	Theaflavin	4670-05-7	564.127
918	Theobromine	83-67-0	180.065	180.19	-0.31	1	5	69.29	0.3	-0.19	0.06	72.68	0.21	0	13.55	867	9
919	Theophylline	58-55-9	180.065
920	Thiamine	70-16-6	264.104	265.4	-0.05	3	4	19.87	-0.32	-1.14	0.11	104.15	0.15	4	0	867	4
921	Thymidine	50-89-5	242.09
922	Torachrysone 8-O-glucoside	64032-49-1	408.142	408.44	0.51	5	9	15.59	-0.77	-1.5	0.53	145.91	0.3	5	0	867	5
923	trans-3,5-Dimethoxy-4-hydroxy cinnamaldehyde	4206-58-0	208.074	208.23	1.65	1	4	63.16	0.71	0.33	0.07	55.76	0.3	4	3.92	867	6
924	trans-4-Hydroxy-L-proline	51-35-4	131.058
925	Trans-caffeic acid	501-16-6	180.042	180.17	1.37	3	4	25.76	0.21	-0.26	0.05	77.76	0.44	2	0	867	23
926	trans-Caryophyllene	87-44-5	204.188	204.39	4.75	0	0	29.7	1.83	2.07	0.09	0	0	0	0	867	16
927	trans-Hinokiresinol	17676-24-3	252.115
928	trans-Zeatin	1637-39-4	219.112	219.28	0.49	3	5	95.83	0.09	-0.54	0.1	86.72	0.24	4	26.89	0	2
929	Trehalose	99-20-7	342.116	342.34	-4.26	8	11	2.32	-3.08	-7	0.24	189.53	0.23	4	0	0	0
930	Triangularine	87340-27-0	335.173
931	Tricetin	520-31-0	302.043	302.25	1.8	5	7	28.87	0.02	-1.1	0.28	131.36	0.39	1	0	867	7
932	Tricin	520-32-1	330.074	330.31	2.3	3	7	27.86	0.51	-0.6	0.34	109.36	0.27	3	0	867	18
933	Tricyclazole	41814-78-2	189.036
934	Trigonelline	535-83-1	137.048	137.15	-0.29	0	2	60.07	0.58	0.78	0.03	44.01	0.1	1	11.78	867	6
935	Trimethoprim	738-70-5	290.138
936	Trimethylapigenin	5631-70-9	312.1	312.34	3.09	0	5	39.83	1.01	0.12	0.3	57.9	0.22	4	15.85	867	17
937	Trioxsalen	3902-71-4	228.079	228.26	3.28	0	3	20.71	1.13	0.89	0.15	43.35	0.24	0	0	867	2
938	Tripdiolide	38647-10-8	376.152	376.44	-0.55	2	7	19.59	-0.24	-0.7	0.67	104.35	0.28	1	0	0	0
939	Tryptamine	61-54-1	160.1	160.24	1.55	3	1	32.08	1.03	0.57	0.05	41.81	0.2	2	-1.31	867	15
940	Tryptophan;L-Tryptophan;D-Tryptophan	54-12-6;73-22-3;153-94-6	204.09	204.25	1.25	4	3	75.63	0.29	0.05	0.08	79.11	0.29	3	-2.1	867	8
941	Turanose	547-25-1	342.116
942	Tussilagine	80151-77-5	199.121	199.28	0.19	1	4	34.67	0.43	0.6	0.07	49.77	0.23	2	1.61	867	12
943	UDP-D-galactose;Uridine diphosphategalactose	133-89-1;2956-16-3	566.055	566.35	-5.82	9	19	28.47	-3.28	-4.12	0.67	316.61	0.34	9	0	0	0
944	delta-Undecalactone	710-04-3	184.146
945	Uracil	66-22-8	112.027	112.1	-1.01	2	4	42.53	0.05	-0.08	0.02	65.72	0	0	11.77	867	13
946	Uridine	58-96-8	244.07	244.23	-2.45	4	8	17.85	-1.19	-1.69	0.11	124.78	0.29	2	0	0	0
947	Urocanic acid	104-98-3	138.043
948	Ursodeoxycholic acid	128-13-2	392.293
949	Ursolic acid	77-52-1	456.7	456.78	6.47	2	3	16.77	0.67	0.07	0.75	57.53	0.26	1	0	867	55
950	Valechlorine	51771-49-4	458.171
951	Valerenic acid	3569-10-6	234.162
952	Vanillic acid	121-34-6	168.042	168.16	1.15	2	4	35.47	0.43	0.09	0.04	66.76	0.34	2	11.62	867	8
953	Vasicine	6159-55-3	188.095
954	Vasicinone	486-64-6	202.074
955	Veraguensin	19950-55-1	372.194	372.5	4.31	0	5	25.53	1.15	0.72	0.39	46.15	0.19	6	0	867	27
956	Veratramine	60-70-8	409.298
957	(-)-Vestitol	35878-41-2	272.105	272.32	3.15	2	4	70.29	0.92	0.65	0.21	58.92	0.29	2	3.29	867	40
958	Vicenin 2	23666-13-9	594.158	594.57	-2.45	11	15	3.42	-3.15	-3.87	0.78	271.2	0.32	5	0	867	1
959	Vidarabine	5536-17-4	267.097
960	Vitamin A2 aldehyde	472-87-7	282.198
961	Vitamin D2 (Ergocalciferol)	50-14-6	396.339	396.72	7.56	1	1	9.34	1.43	1.13	0.52	20.23	0.23	5	0	867	2
962	Vitamin K1	84-80-0	450.35	450.77	10.25	0	2	47.6	1.53	0.81	0.66	34.14	0.28	14	27.97	867	1
963	Vitexin	3681-93-4	432.106	432.41	-0.06	7	10	3.05	-1.52	-2.41	0.71	181.05	0	3	0	867	6
964	Vitexin 2''-O-beta-D-glucoside	61360-94-9	594.158
965	Withanolide A	32911-62-9	470.267
966	Xanthatin	26791-73-1	246.126
967	Xanthosine	146-80-5	284.076
968	Xylometazoline	526-36-3	244.194
969	Yangonin	500-62-9	258.089
970	Yatein	40456-50-6	400.152	400.46	3.75	0	7	48.29	0.64	0.08	0.65	72.45	0.26	7	11.03	867	20
971	Yohimbic Acid	522-87-2	340.179
972	Yohimbine	146-48-5	354.194	354.49	2.93	2	4	46.42	0.46	-0.02	0.81	65.56	0.22	2	9.37	867	35
973	Zeranol	26538-44-3	322.178
974	Zingerone	122-48-5	194.094	194.25	1.63	1	3	25.23	0.87	0.48	0.05	46.53	0.29	4	0	867	2

## Sheet: TableS3
Table S3. 28 groups OPLS-DA model
Model	Type	A	R2X(cum)	R2Y(cum)	Q2(cum)
YN vs AH	OPLS-DA	1+1+0	0.475	1	0.833
YN vs SD	OPLS-DA	1+1+0	0.525	1	0.893
YN vs SC	OPLS-DA	1+1+0	0.528	1	0.888
YN vs HB	OPLS-DA	1+1+0	0.516	1	0.893
YN vs ZJ	OPLS-DA	1+1+0	0.536	1	0.889
YN vs GZ	OPLS-DA	1+1+0	0.51	1	0.887
YN vs CQ	OPLS-DA	1+1+0	0.49	1	0.911
AH vs SD	OPLS-DA	1+1+0	0.484	1	0.82
AH vs SC	OPLS-DA	1+1+0	0.485	1	0.855
AH vs HB	OPLS-DA	1+1+0	0.501	1	0.879
AH vs ZJ	OPLS-DA	1+1+0	0.497	1	0.854
AH vs GZ	OPLS-DA	1+1+0	0.5	1	0.857
AH vs CQ	OPLS-DA	1+1+0	0.465	1	0.866
SD vs SC	OPLS-DA	1+1+0	0.457	1	0.754
SD vs HB	OPLS-DA	1+1+0	0.436	1	0.823
SD vs ZJ	OPLS-DA	1+1+0	0.437	1	0.765
SD vs GZ	OPLS-DA	1+1+0	0.458	1	0.772
SD vs CQ	OPLS-DA	1+1+0	0.47	1	0.778
SC vs HB	OPLS-DA	1+1+0	0.463	1	0.857
SC vs ZJ	OPLS-DA	1+1+0	0.471	1	0.75
SC vs GZ	OPLS-DA	1+1+0	0.417	1	0.674
SC vs CQ	OPLS-DA	1+1+0	0.445	1	0.848
HB vs ZJ	OPLS-DA	1+1+0	0.483	1	0.776
HB vs GZ	OPLS-DA	1+1+0	0.48	1	0.795
HB vs CQ	OPLS-DA	1+1+0	0.469	1	0.806
ZJ vs GZ	OPLS-DA	1+1+0	0.43	1	0.707
ZJ vs CQ	OPLS-DA	1+1+0	0.481	1	0.841
GZ vs CQ	OPLS-DA	1+1+0	0.457	1	0.749
